# Supplementary material for: catena-Poly[[[tetra­aqua­nickel(II)]-μ-4,4′-bipyridyl-κ2 N:N′] 3,3′-(p-phenyl­ene)diacrylate]
Source: Acta Crystallogr Sect E Struct Rep Online. 2011 Sep 17;67(Pt 10):m1397. doi: 10.1107/S1600536811036993 (PMC3201244; doi:10.1107/S1600536811036993)
Supplement: Supplementary file 2 [file e-67-m1397-Isup2.hkl]

# 
# h,k,l, Fc-squared, Fo-squared, sigma(Fo-squared) and status flag 
# 
data_I
_shelx_title ' t in P1                          P-1' 
_shelx_refln_list_code          4 
_shelx_F_calc_maximum       84.90 
_exptl_crystal_F_000       261.95 
_reflns_d_resolution_high  0.8301 
 
loop_ 
 _symmetry_equiv_pos_as_xyz 
 'x, y, z' 
 '-x, -y, -z' 
 
_cell_length_a     7.0867 
_cell_length_b     7.3614 
_cell_length_c    10.4180 
_cell_angle_alpha  95.510 
_cell_angle_beta  102.510 
_cell_angle_gamma  97.270 
 
_shelx_F_squared_multiplier     1.000 
 
loop_ 
 _refln_index_h 
 _refln_index_k 
 _refln_index_l 
 _refln_F_squared_calc 
 _refln_F_squared_meas 
 _refln_F_squared_sigma 
 _refln_observed_status 
   2   0   0      696.30      661.70      7.70 o 
   3   0   0       78.94       56.29      1.61 o 
   4   0   0      726.16      734.00      7.09 o 
   5   0   0      549.31      546.73      6.98 o 
   6   0   0      165.39      172.14      5.94 o 
   7   0   0       99.79      104.91      5.27 o 
   8   0   0      161.96      164.81      9.25 o 
  -8   1   0      169.97      165.56      6.35 o 
  -7   1   0       15.38       16.00      2.26 o 
  -6   1   0      367.98      353.61      7.13 o 
  -5   1   0       18.60       22.96      1.49 o 
  -4   1   0     1232.49     1173.39     11.07 o 
  -3   1   0       49.01       45.33      1.43 o 
  -2   1   0      313.15      330.64      3.35 o 
  -1   1   0      228.05      203.58      2.02 o 
   1   1   0      141.96      129.06      2.66 o 
   2   1   0       74.86       76.35      1.59 o 
   3   1   0       84.27      103.06      2.15 o 
   4   1   0      179.40      173.97      3.85 o 
   5   1   0      701.94      702.12     15.69 o 
   6   1   0       23.17       17.52      2.20 o 
   7   1   0        1.79        4.24      1.68 o 
   8   1   0       38.33       31.66      4.65 o 
  -8   2   0      190.26      191.22      6.94 o 
  -7   2   0      214.10      207.74      7.67 o 
  -6   2   0       43.74       46.05      2.43 o 
  -5   2   0      880.24      839.58      9.69 o 
  -4   2   0      165.40      158.10      3.21 o 
  -3   2   0       78.05       68.55      1.79 o 
  -2   2   0     1015.52     1064.19      8.24 o 
  -1   2   0      400.24      419.81      3.81 o 
   0   2   0     6780.09     6278.73     50.95 o 
   1   2   0     1873.99     1792.71     31.17 o 
   2   2   0        1.03        1.85      0.50 o 
   3   2   0       58.50       38.39      1.57 o 
   4   2   0      142.80      134.35      2.98 o 
   5   2   0      139.05      132.42      4.20 o 
   6   2   0      200.68      209.58      6.38 o 
   7   2   0       27.33       29.18      4.11 o 
  -8   3   0        1.91        2.66      1.73 o 
  -7   3   0      266.01      260.11      7.26 o 
  -6   3   0        2.80        2.97      0.80 o 
  -5   3   0        4.03        3.26      0.69 o 
  -4   3   0       30.58       30.87      1.53 o 
  -3   3   0      721.25      713.01     10.00 o 
  -2   3   0        2.05        2.01      0.58 o 
  -1   3   0      377.46      352.65      3.89 o 
   0   3   0     1770.70     1808.30     14.22 o 
   1   3   0      253.42      230.85      3.27 o 
   2   3   0      906.42      893.74      7.81 o 
   3   3   0       38.80       50.66      2.23 o 
   4   3   0      835.89      843.11     16.09 o 
   5   3   0      962.92      947.28     16.62 o 
   6   3   0        0.95        2.21      1.08 o 
   7   3   0       26.39       31.83      3.44 o 
  -7   4   0      304.05      306.47      9.48 o 
  -6   4   0      157.54      150.50      5.37 o 
  -5   4   0      602.04      618.38      9.25 o 
  -4   4   0     1075.86     1102.89     10.01 o 
  -3   4   0       19.37       20.33      1.30 o 
  -2   4   0      452.26      427.28      4.98 o 
  -1   4   0      451.18      449.17      5.05 o 
   0   4   0      705.77      727.24      7.21 o 
   1   4   0     1651.50     1727.66     15.85 o 
   2   4   0      426.44      431.83      6.23 o 
   3   4   0       60.08       59.31      2.21 o 
   4   4   0      118.45      116.25      4.77 o 
   5   4   0       80.19       82.63      4.36 o 
   6   4   0       46.49       51.21      3.83 o 
  -7   5   0      343.68      335.33      9.78 o 
  -6   5   0       33.24       36.31      3.02 o 
  -5   5   0        8.53        8.48      1.36 o 
  -4   5   0        9.30        9.91      1.14 o 
  -3   5   0      376.15      376.87      5.35 o 
  -2   5   0       12.46       15.32      1.54 o 
  -1   5   0       47.24       45.91      1.92 o 
   0   5   0      395.31      410.84      6.02 o 
   1   5   0       67.96       65.22      2.28 o 
   2   5   0        1.31        2.01      0.89 o 
   3   5   0       13.78       11.94      1.89 o 
   4   5   0       93.14       89.61      4.56 o 
   5   5   0      287.94      278.05      9.22 o 
   6   5   0        0.60        1.99      1.58 o 
  -6   6   0       14.51       11.47      3.76 o 
  -5   6   0      178.25      184.82      7.26 o 
  -4   6   0       95.47       94.27      3.80 o 
  -3   6   0       38.95       38.02      2.28 o 
  -2   6   0       86.96       89.40      2.92 o 
  -1   6   0       52.17       51.32      2.27 o 
   0   6   0        4.42        3.87      1.16 o 
   1   6   0      439.81      445.14      9.86 o 
   2   6   0      152.16      154.81      6.61 o 
   3   6   0       54.80       51.70      3.72 o 
   4   6   0       50.72       47.04      3.69 o 
   5   6   0      139.59      135.64      6.25 o 
  -6   7   0        5.69        7.66      2.18 o 
  -5   7   0       60.19       54.05      5.39 o 
  -4   7   0        0.86        3.16      1.28 o 
  -3   7   0      152.17      152.42      6.20 o 
  -2   7   0      137.87      146.16      5.29 o 
  -1   7   0       95.46       99.54      4.67 o 
   0   7   0      338.19      342.83      8.40 o 
   1   7   0      115.09      116.92      5.82 o 
   2   7   0       32.43       33.77      3.68 o 
   3   7   0      174.82      169.55      7.29 o 
   4   7   0      122.59      118.71      6.56 o 
  -4   8   0       78.45       78.14      4.41 o 
  -3   8   0      172.81      166.57      9.98 o 
  -2   8   0      173.71      174.70      6.90 o 
  -1   8   0        0.67        0.10      1.61 o 
   0   8   0       60.35       57.18      4.21 o 
   1   8   0        3.28        3.06      1.20 o 
   2   8   0      178.17      179.65      7.31 o 
  -2  -8   1        4.22        1.36      2.14 o 
  -1  -8   1      112.43      108.24      7.91 o 
   0  -8   1       93.90       90.40      7.16 o 
   1  -8   1       97.98       93.97      4.86 o 
   2  -8   1      152.17      144.30      6.06 o 
   3  -8   1        0.49       -0.19      1.99 o 
   4  -8   1       64.22       56.62      3.90 o 
  -4  -7   1      183.12      178.75      7.28 o 
  -3  -7   1       55.42       52.42      3.80 o 
  -2  -7   1       53.05       49.23      3.71 o 
  -1  -7   1      251.28      251.21      8.86 o 
   0  -7   1      199.64      196.53      4.79 o 
   1  -7   1      242.74      239.21      6.58 o 
   2  -7   1        6.87        9.29      1.48 o 
   3  -7   1      347.19      349.10      8.60 o 
   4  -7   1      327.04      344.27     10.57 o 
   5  -7   1      140.06      139.43      8.97 o 
  -5  -6   1      160.80      162.63      9.23 o 
  -4  -6   1       88.80       84.70      4.75 o 
  -3  -6   1      115.79      119.30      5.12 o 
  -2  -6   1       47.50       43.63      2.45 o 
  -1  -6   1      191.02      189.03      7.11 o 
   0  -6   1       34.90       31.79      2.05 o 
   1  -6   1      447.75      488.34     10.61 o 
   2  -6   1       30.92       33.24      2.20 o 
   3  -6   1       17.26       16.84      1.66 o 
   4  -6   1       61.50       57.45      4.13 o 
   5  -6   1       35.47       39.34      3.67 o 
   6  -6   1       20.73       18.26      2.20 o 
  -6  -5   1        0.46        1.64      0.99 o 
  -5  -5   1      153.03      145.68      5.78 o 
  -4  -5   1      132.89      132.91      5.17 o 
  -3  -5   1        0.67        0.40      1.86 o 
  -2  -5   1      159.33      159.64      3.50 o 
  -1  -5   1      396.70      360.58      4.97 o 
   0  -5   1      149.45      148.19      3.12 o 
   1  -5   1      121.80      117.68      2.75 o 
   2  -5   1        1.08        1.73      0.73 o 
   3  -5   1      146.95      146.85      3.29 o 
   4  -5   1      851.70      875.33     15.15 o 
   5  -5   1      188.28      194.02      4.71 o 
   6  -5   1      368.01      383.07      8.51 o 
   7  -5   1       15.73       20.80      2.70 o 
  -6  -4   1      184.25      170.62      6.82 o 
  -5  -4   1      100.98      103.96      4.64 o 
  -4  -4   1      238.18      237.21      9.09 o 
  -3  -4   1      266.19      264.79      4.42 o 
  -2  -4   1        7.50        8.26      0.89 o 
  -1  -4   1       31.50       31.68      1.53 o 
   0  -4   1     1326.74     1310.20     12.76 o 
   1  -4   1      560.92      579.65      5.77 o 
   2  -4   1      278.89      273.86      3.95 o 
   3  -4   1       63.69       59.88      2.04 o 
   4  -4   1      789.28      830.98      8.37 o 
   5  -4   1      127.84      115.81      3.73 o 
   6  -4   1      261.30      271.51      9.98 o 
   7  -4   1        0.60        1.59      0.88 o 
  -7  -3   1       64.35       69.85      6.42 o 
  -6  -3   1      278.14      273.22      9.43 o 
  -5  -3   1      243.51      240.32      6.78 o 
  -4  -3   1      487.30      468.25      6.07 o 
  -3  -3   1       96.39       89.97      2.47 o 
  -2  -3   1     1839.87     1869.08     20.69 o 
  -1  -3   1     2601.79     2602.37     16.83 o 
   0  -3   1     1415.44     1355.67     11.15 o 
   1  -3   1      287.35      280.71      3.28 o 
   2  -3   1      269.02      239.47      3.20 o 
   3  -3   1        5.23        3.29      0.60 o 
   4  -3   1      672.09      694.09      6.91 o 
   5  -3   1      404.06      409.59      5.79 o 
   6  -3   1      456.97      454.02     14.45 o 
   7  -3   1        0.74        1.57      0.77 o 
   8  -3   1        1.01        3.97      2.01 o 
  -7  -2   1        1.60        2.73      1.17 o 
  -6  -2   1       79.45       69.03      4.37 o 
  -5  -2   1      194.87      190.88      4.55 o 
  -4  -2   1      276.55      267.25      4.58 o 
  -3  -2   1      727.62      721.10      6.64 o 
  -2  -2   1       19.02       28.65      1.16 o 
  -1  -2   1      761.96      706.32      5.51 o 
   0  -2   1      445.03      442.72      4.15 o 
   1  -2   1        2.59        3.33      0.53 o 
   2  -2   1      877.99      933.86      7.09 o 
   3  -2   1      895.83      878.38     11.37 o 
   4  -2   1      106.48      105.44      2.64 o 
   5  -2   1      221.00      213.45      4.15 o 
   6  -2   1       84.84       87.76      4.64 o 
   7  -2   1        6.57        9.25      1.63 o 
   8  -2   1      130.54      131.83      5.76 o 
  -8  -1   1       23.51       30.96      5.03 o 
  -7  -1   1       49.75       52.63      3.51 o 
  -6  -1   1      418.21      394.92      9.20 o 
  -5  -1   1      101.09      112.71      2.98 o 
  -4  -1   1       29.96       50.46      1.90 o 
  -3  -1   1     1077.62     1116.32      9.34 o 
  -2  -1   1        1.13        1.42      0.47 o 
   0  -1   1      390.62      355.97      4.07 o 
   1  -1   1      576.03      595.94      4.33 o 
   2  -1   1      426.55      434.83      4.06 o 
   3  -1   1       42.59       54.31      1.71 o 
   4  -1   1      850.70      819.61      9.58 o 
   5  -1   1      911.63      887.67      8.93 o 
   6  -1   1      713.33      711.15     19.83 o 
   7  -1   1        1.97        3.44      1.09 o 
   8  -1   1      188.50      189.76      9.32 o 
  -8   0   1       36.99       41.83      3.51 o 
  -7   0   1       63.09       69.21      4.29 o 
  -6   0   1       34.66       34.08      2.18 o 
  -5   0   1      276.15      255.99      4.23 o 
  -4   0   1      540.87      525.36      5.61 o 
  -3   0   1     1138.85     1169.75      8.69 o 
  -2   0   1     1386.01     1327.47      8.75 o 
  -1   0   1     1441.23     1413.52     18.34 o 
   1   0   1        8.52       14.41      0.59 o 
   2   0   1      343.49      341.09      3.56 o 
   3   0   1      879.55      901.92     10.58 o 
   4   0   1     1696.05     1729.56     20.77 o 
   5   0   1      124.79      133.78      3.37 o 
   6   0   1      268.06      260.92      8.85 o 
   7   0   1       87.08       91.03      4.64 o 
   8   0   1       34.50       33.28      3.52 o 
  -8   1   1      103.38       98.47      4.79 o 
  -7   1   1      142.66      141.24      6.86 o 
  -6   1   1     1243.76     1241.70     23.98 o 
  -5   1   1       36.15       34.00      1.87 o 
  -4   1   1      441.69      420.74      4.91 o 
  -3   1   1     1544.45     1481.52     14.90 o 
  -2   1   1      321.38      326.19      4.65 o 
  -1   1   1     4379.15     3450.57     28.39 o 
   0   1   1     1903.18     1843.77     11.01 o 
   1   1   1      910.21      916.39      6.55 o 
   2   1   1       32.16       35.99      1.23 o 
   3   1   1        1.20        1.83      0.58 o 
   4   1   1       14.99       19.10      1.39 o 
   5   1   1      913.65      908.39     10.82 o 
   6   1   1        3.47        3.42      1.10 o 
   7   1   1       67.31       69.71      4.58 o 
  -8   2   1      124.33      116.62      7.92 o 
  -7   2   1       55.40       55.87      5.11 o 
  -6   2   1       21.49       18.63      1.71 o 
  -5   2   1       15.51       15.68      1.32 o 
  -4   2   1      105.02       92.40      2.35 o 
  -3   2   1      270.44      276.87      3.55 o 
  -2   2   1        1.16        1.15      0.53 o 
  -1   2   1     7207.31     6580.39    107.57 o 
   0   2   1     2883.39     3073.48     21.28 o 
   1   2   1      799.07      730.01      7.72 o 
   2   2   1      241.19      273.22      4.56 o 
   3   2   1      407.81      407.82      4.96 o 
   4   2   1      541.65      551.10      6.45 o 
   5   2   1      145.52      156.58      6.26 o 
   6   2   1      160.63      178.80      7.18 o 
   7   2   1      113.65      116.97      6.48 o 
  -8   3   1       40.64       39.51      3.43 o 
  -7   3   1      220.08      224.87      6.70 o 
  -6   3   1       29.78       23.46      2.31 o 
  -5   3   1      275.65      261.24      7.14 o 
  -4   3   1       14.11       15.30      1.19 o 
  -3   3   1     1086.22     1059.53      8.68 o 
  -2   3   1       50.25       39.40      1.41 o 
  -1   3   1      684.69      664.67      6.00 o 
   0   3   1     2290.88     2277.61     16.00 o 
   1   3   1      996.98     1075.00      8.76 o 
   2   3   1       29.60       20.15      1.27 o 
   3   3   1      155.50      147.62      3.13 o 
   4   3   1      486.22      485.11     13.56 o 
   5   3   1      150.72      157.19      6.61 o 
   6   3   1       88.91       88.21      4.71 o 
   7   3   1       48.98       45.54      3.88 o 
  -8   4   1      155.51      123.99      7.93 o 
  -7   4   1       81.18       79.36      5.40 o 
  -6   4   1       80.32       70.08      6.31 o 
  -5   4   1        3.02        2.74      0.95 o 
  -4   4   1      483.59      493.79      6.08 o 
  -3   4   1      159.38      159.66      3.33 o 
  -2   4   1     1656.39     1673.65     13.23 o 
  -1   4   1     1619.14     1657.49     18.23 o 
   0   4   1      178.19      154.74      3.00 o 
   1   4   1      488.11      459.03      6.39 o 
   2   4   1      300.09      284.05      4.55 o 
   3   4   1       76.68       82.75      2.73 o 
   4   4   1      306.71      311.29      8.18 o 
   5   4   1      130.41      129.94      6.01 o 
   6   4   1       50.42       55.75      4.00 o 
  -7   5   1       60.98       58.36      5.07 o 
  -6   5   1       57.20       61.80      3.87 o 
  -5   5   1      141.34      130.10      5.61 o 
  -4   5   1      310.59      306.78      5.69 o 
  -3   5   1      142.87      140.21      3.23 o 
  -2   5   1      103.79       95.99      3.03 o 
  -1   5   1        8.97        9.67      1.12 o 
   0   5   1      278.46      266.44      4.42 o 
   1   5   1      252.58      260.21      4.57 o 
   2   5   1       53.26       50.43      2.73 o 
   3   5   1      108.71      103.68      5.15 o 
   4   5   1       67.59       68.98      4.17 o 
   5   5   1        7.53        4.26      1.43 o 
  -6   6   1       52.99       56.27      3.87 o 
  -5   6   1       16.45       12.84      2.20 o 
  -4   6   1        0.67        1.32      1.35 o 
  -3   6   1      224.40      218.77      5.33 o 
  -2   6   1      124.09      121.08      3.44 o 
  -1   6   1      112.57      116.60      4.73 o 
   0   6   1      118.54      127.64      4.39 o 
   1   6   1      124.78      121.90      5.09 o 
   2   6   1      151.48      157.47      5.69 o 
   3   6   1       44.75       47.49      3.78 o 
   4   6   1       79.41       73.05      4.53 o 
  -6   7   1        5.37        3.60      1.74 o 
  -5   7   1       24.75       26.02      3.16 o 
  -4   7   1      180.26      178.59      6.10 o 
  -3   7   1       88.54       91.20      4.45 o 
  -2   7   1       87.14       91.39      4.45 o 
  -1   7   1       82.43       81.38      4.30 o 
   0   7   1       63.85       57.95      4.36 o 
   1   7   1      225.06      237.43      9.70 o 
   2   7   1       55.27       57.68      4.06 o 
   3   7   1      101.37      107.83      6.06 o 
  -4   8   1       17.21       18.19      3.60 o 
  -3   8   1      291.74      299.92     12.36 o 
  -2   8   1       71.68       70.61      4.38 o 
  -1   8   1       26.17       23.49      2.75 o 
   0   8   1      160.56      154.66      6.86 o 
   1   8   1       36.97       41.89      4.03 o 
  -2  -8   2      172.70      158.58      6.52 o 
  -1  -8   2       41.67       44.11      5.38 o 
   0  -8   2      148.63      137.04     11.77 o 
   1  -8   2       17.15       17.25      3.75 o 
   2  -8   2      132.68      133.45      5.68 o 
   3  -8   2       50.77       52.74      3.48 o 
   4  -8   2      296.55      304.34      9.55 o 
  -4  -7   2      197.97      211.20     10.45 o 
  -3  -7   2      134.12      117.83      6.09 o 
  -2  -7   2      195.13      215.07      7.00 o 
  -1  -7   2      142.52      149.61      6.14 o 
   0  -7   2      507.14      526.52     17.06 o 
   1  -7   2      112.35      111.30      3.42 o 
   2  -7   2       27.57       28.35      2.06 o 
   3  -7   2      130.94      134.58      4.62 o 
   4  -7   2       32.24       29.14      5.19 o 
   5  -7   2       50.79       59.74      3.71 o 
  -4  -6   2       47.26       52.74      3.87 o 
  -3  -6   2      105.87       98.14      4.52 o 
  -2  -6   2      289.85      285.49     13.54 o 
  -1  -6   2      202.03      199.20      4.75 o 
   0  -6   2      352.30      363.78      7.01 o 
   1  -6   2      143.12      144.33      3.86 o 
   2  -6   2       23.48       22.38      1.68 o 
   3  -6   2      197.80      190.35      5.49 o 
   4  -6   2      278.73      293.55     11.46 o 
   5  -6   2      110.16      111.54      4.55 o 
   6  -6   2        0.57        3.16      2.82 o 
  -6  -5   2       22.65       19.45      2.63 o 
  -5  -5   2      191.58      186.53      6.28 o 
  -4  -5   2       30.33       29.39      2.78 o 
  -3  -5   2       50.77       48.03      2.68 o 
  -2  -5   2        2.08        1.74      0.71 o 
  -1  -5   2       79.34       80.31      2.36 o 
   0  -5   2      308.26      321.92      4.36 o 
   1  -5   2       39.60       39.50      1.69 o 
   2  -5   2      161.58      146.31      2.97 o 
   3  -5   2      137.68      135.39      3.06 o 
   4  -5   2      112.08      106.95      3.35 o 
   5  -5   2       92.92       96.90      4.11 o 
   6  -5   2       67.18       64.29      3.83 o 
   7  -5   2       14.86       18.09      2.26 o 
  -7  -4   2      124.57      113.99      5.59 o 
  -6  -4   2       14.24       16.55      3.44 o 
  -5  -4   2       66.71       65.48      3.71 o 
  -4  -4   2      176.11      170.66      4.36 o 
  -3  -4   2      109.10      104.23      2.76 o 
  -2  -4   2      581.75      595.55      7.56 o 
  -1  -4   2      312.92      285.94      3.87 o 
   0  -4   2     2924.46     2981.80     22.26 o 
   1  -4   2      230.08      209.61      3.04 o 
   2  -4   2        0.98        2.28      0.60 o 
   3  -4   2      868.44      875.08     14.35 o 
   4  -4   2      998.57     1023.87      9.43 o 
   5  -4   2      486.94      493.38     10.44 o 
   6  -4   2       14.12       13.05      1.74 o 
   7  -4   2        8.38        6.02      1.33 o 
  -7  -3   2       11.46       10.82      1.51 o 
  -6  -3   2      243.99      237.32     10.68 o 
  -5  -3   2      224.26      230.30      5.36 o 
  -4  -3   2      403.30      400.69      5.44 o 
  -3  -3   2      427.50      441.08      6.01 o 
  -2  -3   2       89.48       74.96      1.94 o 
  -1  -3   2      156.66      149.42      2.42 o 
   0  -3   2     1003.10      989.57      8.36 o 
   1  -3   2      558.70      545.95      6.17 o 
   2  -3   2      893.62      889.38      9.12 o 
   3  -3   2      389.60      404.17      5.53 o 
   4  -3   2      166.41      170.71      3.32 o 
   5  -3   2      616.28      618.65     10.44 o 
   6  -3   2        7.84        8.51      1.54 o 
   7  -3   2        0.95        2.57      1.43 o 
  -7  -2   2      557.04      552.88     11.51 o 
  -6  -2   2       13.61       17.27      1.99 o 
  -5  -2   2      158.22      143.78      3.31 o 
  -4  -2   2      645.28      655.39      8.17 o 
  -3  -2   2      112.47      103.76      2.19 o 
  -2  -2   2        7.26        5.83      0.61 o 
  -1  -2   2     1055.87     1087.38      7.50 o 
   0  -2   2      941.01      871.77      7.18 o 
   1  -2   2      253.48      256.12      2.87 o 
   2  -2   2      794.87      951.41      7.98 o 
   3  -2   2      586.64      589.48      5.76 o 
   4  -2   2      145.01      132.70      3.67 o 
   5  -2   2      687.38      718.15      9.56 o 
   6  -2   2       69.49       61.57      3.51 o 
   7  -2   2       63.28       58.01      4.24 o 
  -8  -1   2       19.96       20.20      2.64 o 
  -7  -1   2       29.37       27.45      2.24 o 
  -6  -1   2       14.07       14.54      1.46 o 
  -5  -1   2       22.73       21.64      1.45 o 
  -4  -1   2      112.16      117.44      2.63 o 
  -3  -1   2     2133.03     2194.79     24.68 o 
  -2  -1   2      278.69      277.80      2.93 o 
  -1  -1   2      159.36      176.07      1.99 o 
   0  -1   2        6.73        8.81      1.46 o 
   1  -1   2     1967.66     1958.25     11.83 o 
   2  -1   2      327.61      336.64      3.60 o 
   3  -1   2      745.47      764.79      8.63 o 
   4  -1   2      793.75      801.90      9.58 o 
   5  -1   2     1358.75     1323.09     12.67 o 
   6  -1   2       12.32        9.18      1.86 o 
   7  -1   2       19.12       17.58      2.25 o 
  -8   0   2       47.12       49.47      3.67 o 
  -7   0   2      604.19      610.17     16.29 o 
  -6   0   2       34.91       38.81      2.18 o 
  -5   0   2      150.67      142.55      3.11 o 
  -4   0   2     1383.31     1408.20     20.52 o 
  -3   0   2      341.86      309.19      3.56 o 
  -2   0   2      495.99      510.62      4.82 o 
   0   0   2     1286.99     1253.05      8.78 o 
   1   0   2      858.00      808.26      5.85 o 
   2   0   2     1815.82     1785.85     12.02 o 
   3   0   2        2.32        2.58      0.84 o 
   4   0   2     1008.20     1000.33     11.49 o 
   5   0   2      322.24      318.32      5.17 o 
   6   0   2       76.55       78.93      3.99 o 
   7   0   2       25.32       25.04      2.74 o 
  -8   1   2      183.23      190.36     10.60 o 
  -7   1   2      192.52      191.37      7.16 o 
  -6   1   2       23.71       25.39      1.92 o 
  -5   1   2        1.23        2.66      0.62 o 
  -4   1   2     2149.02     2295.44     15.79 o 
  -3   1   2     1697.39     1723.18     12.95 o 
  -2   1   2     3648.21     3466.02     29.84 o 
  -1   1   2     2738.90     2803.82     19.01 o 
   0   1   2     1240.23     1249.37      8.21 o 
   1   1   2      959.72      943.76      6.96 o 
   2   1   2       37.49       34.48      1.31 o 
   3   1   2      503.13      511.88      7.92 o 
   4   1   2      377.42      400.67      5.37 o 
   5   1   2      595.11      619.91     21.69 o 
   6   1   2        1.26        2.05      0.88 o 
   7   1   2       70.73       71.12      7.39 o 
  -8   2   2      113.48      112.85      4.94 o 
  -7   2   2       99.85      104.11      4.04 o 
  -6   2   2      331.10      338.05      6.43 o 
  -5   2   2        2.93        2.94      0.75 o 
  -4   2   2      442.18      433.40      6.19 o 
  -3   2   2      217.06      179.56      2.72 o 
  -2   2   2      165.76      177.94      2.40 o 
  -1   2   2       30.88       24.28      0.96 o 
   0   2   2      859.31      879.36      6.81 o 
   1   2   2      564.81      518.36      5.01 o 
   2   2   2      243.61      233.57      3.45 o 
   3   2   2       61.09       65.58      2.16 o 
   4   2   2        7.40        6.62      0.83 o 
   5   2   2      327.24      313.80      8.22 o 
   6   2   2      132.25      135.87      8.65 o 
  -8   3   2       84.98       78.27      6.58 o 
  -7   3   2      281.74      285.25      7.33 o 
  -6   3   2      199.79      177.50      8.65 o 
  -5   3   2       35.31       31.35      1.64 o 
  -4   3   2      332.00      340.56      5.25 o 
  -3   3   2     1323.22     1400.68     10.61 o 
  -2   3   2     1824.72     1861.66     20.62 o 
  -1   3   2       70.91       79.33      2.36 o 
   0   3   2      686.65      652.02      6.26 o 
   1   3   2      630.49      622.46      6.27 o 
   2   3   2      497.75      511.86      6.87 o 
   3   3   2      450.97      466.38      5.94 o 
   4   3   2      742.57      787.68     16.03 o 
   5   3   2       70.62       76.36      4.07 o 
   6   3   2      377.28      397.50     11.64 o 
  -8   4   2       24.00       20.83      2.58 o 
  -7   4   2       52.25       45.93      3.42 o 
  -6   4   2      280.22      281.18     10.85 o 
  -5   4   2       61.76       62.10      2.84 o 
  -4   4   2      320.73      338.30      4.94 o 
  -3   4   2      694.07      683.11      6.77 o 
  -2   4   2     1894.90     1871.50     17.31 o 
  -1   4   2      231.41      250.00      3.85 o 
   0   4   2      569.52      602.90     11.45 o 
   1   4   2       35.33       28.47      1.57 o 
   2   4   2      940.81      967.95     11.10 o 
   3   4   2       66.61       71.86      3.99 o 
   4   4   2        9.01       11.85      2.14 o 
   5   4   2      218.97      226.86      7.23 o 
   6   4   2       89.56       91.16      5.29 o 
  -7   5   2      127.95      127.28      5.46 o 
  -6   5   2       37.77       40.34      3.40 o 
  -5   5   2        2.68        3.85      1.57 o 
  -4   5   2      484.02      480.81      8.76 o 
  -3   5   2      267.34      267.09      6.00 o 
  -2   5   2      683.61      688.77      9.55 o 
  -1   5   2       97.69       93.57      2.79 o 
   0   5   2       21.47       20.95      1.58 o 
   1   5   2       70.92       64.26      2.45 o 
   2   5   2      187.82      193.70      6.27 o 
   3   5   2      154.93      151.73      6.66 o 
   4   5   2       10.19       12.84      2.69 o 
   5   5   2       12.01       14.03      1.96 o 
  -6   6   2        7.99       10.02      1.85 o 
  -5   6   2       35.32       30.36      3.09 o 
  -4   6   2        1.73        1.15      0.77 o 
  -3   6   2      420.46      439.08     12.96 o 
  -2   6   2       91.44       92.79      4.20 o 
  -1   6   2       26.46       25.75      2.18 o 
   0   6   2       63.99       66.75      3.94 o 
   1   6   2       22.53       22.29      2.78 o 
   2   6   2       92.68       91.70      4.87 o 
   3   6   2       64.86       68.52      4.24 o 
   4   6   2        0.54        1.63      1.01 o 
  -5   7   2       13.15       13.48      2.22 o 
  -4   7   2      108.26      110.96      5.15 o 
  -3   7   2      172.39      165.75      6.79 o 
  -2   7   2      184.45      183.02      9.84 o 
  -1   7   2      271.49      283.60      9.77 o 
   0   7   2       28.66       30.81      3.29 o 
   1   7   2       79.84       84.70      4.89 o 
   2   7   2      336.52      337.74     12.09 o 
   3   7   2      127.87      125.51      6.49 o 
  -4   8   2       51.00       43.14      3.72 o 
  -3   8   2      123.65      114.59      5.38 o 
  -2   8   2       80.42       78.55      4.69 o 
  -1   8   2       16.25       17.49      2.79 o 
   0   8   2       49.93       47.55      3.92 o 
   1   8   2       55.10       53.58      4.45 o 
  -2  -8   3       15.58       14.93      3.79 o 
  -1  -8   3       20.00       17.93      2.64 o 
   0  -8   3      152.13      145.21      4.65 o 
   1  -8   3       43.86       44.73      3.44 o 
   2  -8   3       45.26       41.00      3.07 o 
   3  -8   3        8.46        8.24      1.59 o 
  -4  -7   3       75.57       81.13      5.06 o 
  -3  -7   3      219.45      200.57      7.59 o 
  -2  -7   3      402.71      399.76      8.97 o 
  -1  -7   3      104.20       97.61      3.30 o 
   0  -7   3      189.49      190.10      4.33 o 
   1  -7   3       22.77       24.70      2.33 o 
   2  -7   3      132.90      132.75      4.21 o 
   3  -7   3      179.52      200.75      5.60 o 
   4  -7   3      117.48      120.10     11.10 o 
   5  -7   3      113.99      115.99      4.77 o 
  -5  -6   3       38.75       35.18      3.41 o 
  -4  -6   3       25.03       30.31      2.87 o 
  -3  -6   3      344.03      365.63      8.32 o 
  -2  -6   3        0.71        1.93      0.98 o 
  -1  -6   3      174.74      174.22      5.19 o 
   0  -6   3      135.22      134.12      3.64 o 
   1  -6   3      335.17      349.52      6.48 o 
   2  -6   3        3.45        1.86      0.60 o 
   3  -6   3       81.08       75.15      4.65 o 
   4  -6   3       19.39       15.41      1.85 o 
   5  -6   3      122.21      115.80      7.55 o 
   6  -6   3        7.67        8.73      1.85 o 
  -6  -5   3        0.47        2.99      1.25 o 
  -5  -5   3       43.81       50.58      3.53 o 
  -4  -5   3       67.49       59.23      3.50 o 
  -3  -5   3      823.77      855.74     11.98 o 
  -2  -5   3       94.95       87.09      2.67 o 
  -1  -5   3      407.81      434.46      5.34 o 
   0  -5   3        4.97        6.43      0.91 o 
   1  -5   3       53.26       48.10      1.66 o 
   2  -5   3      146.87      147.79      3.21 o 
   3  -5   3       16.39       18.26      1.62 o 
   4  -5   3      114.97      112.21      3.78 o 
   5  -5   3      141.41      141.40      5.03 o 
   6  -5   3      100.03       96.40      7.18 o 
  -7  -4   3       80.14       70.10      6.66 o 
  -6  -4   3        1.11        1.50      0.89 o 
  -5  -4   3       18.86       20.49      2.16 o 
  -4  -4   3      200.57      203.73      4.53 o 
  -3  -4   3      299.96      276.58      4.30 o 
  -2  -4   3       26.72       27.10      1.47 o 
  -1  -4   3      317.59      337.54      5.18 o 
   0  -4   3      763.07      748.64      6.39 o 
   1  -4   3      404.98      410.85      5.17 o 
   2  -4   3     1008.37     1055.11     11.28 o 
   3  -4   3      382.70      396.01      4.92 o 
   4  -4   3      326.31      304.84      6.05 o 
   5  -4   3      189.01      187.85      5.49 o 
   6  -4   3      136.73      136.16      4.96 o 
   7  -4   3      159.61      164.13      9.55 o 
  -7  -3   3      102.97      109.91      7.64 o 
  -6  -3   3      207.49      214.00      7.68 o 
  -5  -3   3        2.54        4.65      1.16 o 
  -4  -3   3       85.94       81.62      2.42 o 
  -3  -3   3     1127.47     1142.62     13.09 o 
  -2  -3   3     1127.44     1167.60      8.92 o 
  -1  -3   3      821.37      822.99      6.61 o 
   0  -3   3      371.46      355.71      4.74 o 
   1  -3   3      806.82      768.12      5.91 o 
   2  -3   3      650.22      662.09      5.75 o 
   3  -3   3        1.40        4.24      0.81 o 
   4  -3   3      190.32      190.19      3.51 o 
   5  -3   3       92.85       90.05      3.00 o 
   6  -3   3        4.03        3.63      1.92 o 
   7  -3   3       36.93       30.08      4.57 o 
  -8  -2   3       78.90       74.54      4.57 o 
  -7  -2   3       48.27       42.86      3.24 o 
  -6  -2   3       39.46       39.38      2.34 o 
  -5  -2   3       68.77       63.13      2.34 o 
  -4  -2   3      615.91      643.57      7.07 o 
  -3  -2   3      395.47      375.47      4.27 o 
  -2  -2   3       53.27       41.73      1.22 o 
  -1  -2   3      725.62      799.38      5.81 o 
   0  -2   3        1.59        2.34      0.85 o 
   1  -2   3      282.15      285.57      3.22 o 
   2  -2   3     1484.59     1631.11     14.23 o 
   3  -2   3      246.43      225.49      3.31 o 
   4  -2   3       93.58       89.57      2.43 o 
   5  -2   3       16.17       15.51      1.60 o 
   6  -2   3      101.84       95.22      4.33 o 
   7  -2   3      167.61      155.58      9.25 o 
  -8  -1   3      178.26      176.45      6.38 o 
  -7  -1   3      265.65      274.75      9.00 o 
  -6  -1   3       19.49       25.72      2.23 o 
  -5  -1   3        1.64        1.89      0.77 o 
  -4  -1   3       14.51       15.21      1.32 o 
  -3  -1   3      375.57      374.52      4.52 o 
  -2  -1   3       45.57       42.85      1.30 o 
  -1  -1   3        2.05        2.56      0.39 o 
   0  -1   3      108.24      102.76      1.39 o 
   1  -1   3     1883.62     1843.90     17.56 o 
   2  -1   3      210.39      210.11      2.78 o 
   3  -1   3       81.27       74.07      1.99 o 
   4  -1   3      630.82      643.76      6.72 o 
   5  -1   3        9.20       11.24      1.21 o 
   6  -1   3       65.84       64.58      3.62 o 
   7  -1   3       58.56       58.50      3.77 o 
  -8   0   3      127.21      117.57      7.75 o 
  -7   0   3        2.99        4.82      2.04 o 
  -6   0   3       65.78       59.29      2.49 o 
  -5   0   3      276.07      298.48      4.34 o 
  -4   0   3      434.22      434.97      4.78 o 
  -3   0   3     1292.29     1316.44      9.22 o 
  -2   0   3     1716.36     1636.49     11.93 o 
  -1   0   3      919.52      898.49      5.94 o 
   0   0   3     1128.87     1137.60      8.87 o 
   1   0   3     1353.57     1220.22      8.43 o 
   2   0   3     5012.58     5309.19     31.21 o 
   3   0   3      206.94      214.92      3.42 o 
   4   0   3      913.91      945.41      8.67 o 
   5   0   3        3.40        4.90      1.40 o 
   6   0   3      624.99      614.42     16.51 o 
   7   0   3       15.47       12.62      2.16 o 
  -8   1   3      209.65      197.60     10.88 o 
  -7   1   3      406.68      435.72     15.86 o 
  -6   1   3       82.09       86.52      2.83 o 
  -5   1   3      146.90      146.31      2.94 o 
  -4   1   3     1064.94     1039.97      8.26 o 
  -3   1   3       83.68       71.89      1.43 o 
  -2   1   3      655.31      618.65      4.51 o 
  -1   1   3      459.14      451.84      3.62 o 
   0   1   3     1499.47     1473.41      9.71 o 
   1   1   3      432.35      423.04      4.32 o 
   2   1   3      297.51      285.77      3.80 o 
   3   1   3      119.81      107.62      2.72 o 
   4   1   3      296.27      295.40      4.83 o 
   5   1   3       25.51       21.06      3.22 o 
   6   1   3        7.31        7.97      1.20 o 
   7   1   3       15.28       11.47      1.89 o 
  -8   2   3      310.02      320.27     12.22 o 
  -7   2   3        0.58        0.55      0.83 o 
  -6   2   3      194.45      202.04      5.83 o 
  -5   2   3      162.42      165.84      3.17 o 
  -4   2   3       48.16       52.76      1.69 o 
  -3   2   3     1028.62     1078.31     13.35 o 
  -2   2   3      148.50      132.90      2.03 o 
  -1   2   3       25.55       27.47      1.08 o 
   0   2   3        3.57        4.28      0.80 o 
   1   2   3     1741.37     1749.79     14.79 o 
   2   2   3      270.04      270.97      3.91 o 
   3   2   3      387.57      411.76      5.44 o 
   4   2   3        3.68        4.61      0.84 o 
   5   2   3      129.80      129.13      5.24 o 
   6   2   3      129.00      114.13      5.23 o 
  -8   3   3       22.43       18.47      2.97 o 
  -7   3   3      102.45       95.84      3.37 o 
  -6   3   3        1.16        1.40      0.64 o 
  -5   3   3      275.30      288.20      7.21 o 
  -4   3   3       56.24       50.13      1.75 o 
  -3   3   3      697.80      717.70      8.32 o 
  -2   3   3      380.10      410.08      4.53 o 
  -1   3   3      405.61      408.68      4.61 o 
   0   3   3       43.82       36.89      1.57 o 
   1   3   3      438.16      439.37      5.20 o 
   2   3   3      592.65      612.20      6.57 o 
   3   3   3      281.41      277.92      4.74 o 
   4   3   3      308.68      305.56      8.37 o 
   5   3   3       22.47       24.57      2.79 o 
   6   3   3      191.33      210.13      7.45 o 
  -8   4   3       71.75       74.26      4.81 o 
  -7   4   3      164.27      162.44      6.41 o 
  -6   4   3       63.08       64.64      3.00 o 
  -5   4   3      349.71      344.43      6.40 o 
  -4   4   3      167.79      175.36      3.42 o 
  -3   4   3     1409.30     1493.16     11.47 o 
  -2   4   3      344.33      358.50      5.38 o 
  -1   4   3        1.02        1.16      0.75 o 
   0   4   3      763.42      790.78      9.65 o 
   1   4   3      841.30      900.94      8.52 o 
   2   4   3      769.25      792.53      8.49 o 
   3   4   3      106.61      110.04      4.85 o 
   4   4   3       69.72       77.98      4.34 o 
   5   4   3      107.76      117.45      5.69 o 
  -7   5   3        2.27        2.09      1.72 o 
  -6   5   3      222.51      221.79      5.16 o 
  -5   5   3       39.58       36.50      2.95 o 
  -4   5   3      263.67      264.85      8.42 o 
  -3   5   3      251.15      238.19      4.80 o 
  -2   5   3       12.91       13.62      1.36 o 
  -1   5   3      168.32      174.23      3.81 o 
   0   5   3        5.96        6.23      1.02 o 
   1   5   3       84.54       76.56      4.47 o 
   2   5   3      158.64      149.02      6.44 o 
   3   5   3       49.08       54.31      3.93 o 
   4   5   3        0.54        3.91      2.28 o 
   5   5   3      106.08       96.69      5.73 o 
  -6   6   3       12.72       14.53      4.62 o 
  -5   6   3       75.41       76.57      4.27 o 
  -4   6   3       72.53       65.59      2.89 o 
  -3   6   3      358.11      365.18      9.09 o 
  -2   6   3        2.94        1.66      1.51 o 
  -1   6   3       37.05       39.32      3.00 o 
   0   6   3        0.89        0.39      1.65 o 
   1   6   3      384.23      402.26      9.23 o 
   2   6   3      113.94      108.16      7.91 o 
   3   6   3       39.42       34.95      3.36 o 
   4   6   3       65.19       61.03      4.78 o 
  -5   7   3       43.66       42.20      3.63 o 
  -4   7   3       18.32       17.80      2.87 o 
  -3   7   3      154.62      147.42      6.09 o 
  -2   7   3       41.16       47.64      3.49 o 
  -1   7   3       81.54       80.78      4.74 o 
   0   7   3       27.25       32.97      3.26 o 
   1   7   3      123.99      127.49      6.32 o 
   2   7   3      175.73      175.85      7.46 o 
  -3   8   3       83.09       67.55      5.87 o 
  -2   8   3       45.67       44.56      4.17 o 
  -1   8   3       72.26       65.21      4.48 o 
   0   8   3        2.29        5.08      3.44 o 
  -1  -8   4       12.23       11.28      2.13 o 
   0  -8   4       39.63       35.09      2.92 o 
   1  -8   4       33.64       31.45      3.84 o 
   2  -8   4       36.12       33.04      4.91 o 
   3  -8   4      167.11      153.21      9.46 o 
  -4  -7   4      131.59      126.64      5.72 o 
  -3  -7   4       36.73       38.21      3.59 o 
  -2  -7   4      119.93      115.44      3.68 o 
  -1  -7   4       44.21       41.08      2.24 o 
   0  -7   4      184.45      191.01      5.24 o 
   1  -7   4      173.77      164.59      4.57 o 
   2  -7   4      227.62      240.94      5.99 o 
   3  -7   4      112.10      113.52      6.36 o 
   4  -7   4      107.71      110.76      4.22 o 
   5  -7   4      214.99      215.89     10.78 o 
  -5  -6   4        1.05        1.81      1.13 o 
  -4  -6   4      579.60      574.56     10.68 o 
  -3  -6   4      227.95      218.28      6.13 o 
  -2  -6   4       41.75       42.43      2.18 o 
  -1  -6   4       53.05       53.20      2.92 o 
   0  -6   4       55.94       58.83      2.05 o 
   1  -6   4       92.22       89.39      2.39 o 
   2  -6   4        8.64        7.72      0.95 o 
   3  -6   4      324.69      352.18      7.52 o 
   4  -6   4        0.66        0.36      0.77 o 
   5  -6   4      115.03      118.65     10.06 o 
  -6  -5   4       28.37       24.66      3.76 o 
  -5  -5   4       26.63       24.75      2.47 o 
  -4  -5   4      222.33      213.59      6.00 o 
  -3  -5   4      309.03      311.06      7.64 o 
  -2  -5   4        1.57        1.46      0.67 o 
  -1  -5   4       32.18       29.96      1.45 o 
   0  -5   4        1.65        1.20      0.48 o 
   1  -5   4      553.19      551.75      7.54 o 
   2  -5   4      242.04      254.66      6.59 o 
   3  -5   4        1.59        3.09      0.73 o 
   4  -5   4      257.73      264.13      6.25 o 
   5  -5   4      330.93      352.53     12.69 o 
   6  -5   4       69.79       74.65      4.21 o 
  -7  -4   4       19.25       16.97      2.42 o 
  -6  -4   4        3.96        2.53      1.41 o 
  -5  -4   4        0.77        0.86      1.95 o 
  -4  -4   4      727.52      715.10      9.03 o 
  -3  -4   4       93.32       92.90      2.50 o 
  -2  -4   4      355.93      358.19      4.83 o 
  -1  -4   4        3.44        3.08      0.71 o 
   0  -4   4      378.48      367.60      4.85 o 
   1  -4   4      109.33      103.62      2.15 o 
   2  -4   4      489.17      472.06      9.18 o 
   3  -4   4       89.34       85.51      2.13 o 
   4  -4   4      253.03      257.77      5.03 o 
   5  -4   4       84.22       92.53      3.77 o 
   6  -4   4      264.79      271.17      8.34 o 
  -7  -3   4       32.76       32.95      4.67 o 
  -6  -3   4       91.11      102.75      4.67 o 
  -5  -3   4        0.64        1.75      0.84 o 
  -4  -3   4     1809.36     1827.25     14.74 o 
  -3  -3   4      720.20      723.70      6.56 o 
  -2  -3   4     1068.00     1150.27      9.84 o 
  -1  -3   4        9.90       20.75      0.87 o 
   0  -3   4     1123.16     1104.37     13.25 o 
   1  -3   4     1715.78     1782.86     36.94 o 
   2  -3   4      471.56      473.36      5.64 o 
   3  -3   4       19.56       15.52      1.04 o 
   4  -3   4      251.08      248.18      5.13 o 
   5  -3   4      429.03      405.31      9.57 o 
   6  -3   4      128.26      124.82      4.84 o 
   7  -3   4       39.04       36.56      5.33 o 
  -7  -2   4       36.71       40.69      3.11 o 
  -6  -2   4       33.95       34.63      2.33 o 
  -5  -2   4       24.81       23.31      1.48 o 
  -4  -2   4      353.84      330.63      4.32 o 
  -3  -2   4      249.66      250.42      3.35 o 
  -2  -2   4      572.40      580.59      5.95 o 
  -1  -2   4       23.95       32.24      0.91 o 
   0  -2   4       78.94       90.36      2.62 o 
   1  -2   4      902.81      901.88     11.21 o 
   2  -2   4       92.96       76.91      1.64 o 
   3  -2   4        1.03        1.69      0.56 o 
   4  -2   4       14.00       10.32      0.97 o 
   5  -2   4       56.55       63.90      2.59 o 
   6  -2   4      227.50      231.74      6.44 o 
   7  -2   4       59.25       61.50      6.28 o 
  -8  -1   4       12.27       12.01      2.09 o 
  -7  -1   4      154.27      150.20      4.22 o 
  -6  -1   4       10.60        6.71      1.18 o 
  -5  -1   4       12.14       11.47      1.08 o 
  -4  -1   4      634.85      646.70      7.62 o 
  -3  -1   4     1022.12     1049.30      7.78 o 
  -2  -1   4      260.25      265.21      2.81 o 
  -1  -1   4       35.01       31.30      0.86 o 
   0  -1   4      738.80      713.77      5.15 o 
   1  -1   4     2771.27     2998.30     18.31 o 
   2  -1   4       30.98       26.06      1.11 o 
   3  -1   4      390.88      399.82      5.58 o 
   4  -1   4       21.98       20.31      1.25 o 
   5  -1   4      445.45      436.65     10.27 o 
   6  -1   4      497.50      476.69     11.79 o 
   7  -1   4      172.54      164.74      6.06 o 
  -8   0   4       36.88       36.25      3.20 o 
  -7   0   4       70.41       71.59      3.61 o 
  -6   0   4       64.51       64.61      2.46 o 
  -5   0   4      108.99      107.17      2.49 o 
  -4   0   4        4.21        2.62      0.77 o 
  -3   0   4     1193.10     1207.89      8.39 o 
  -2   0   4     1553.04     1529.35     15.07 o 
  -1   0   4        7.42        3.27      0.41 o 
   0   0   4       66.52       64.45      1.66 o 
   1   0   4     3323.08     3481.23     21.33 o 
   2   0   4     1136.81     1125.18      8.85 o 
   3   0   4       89.10       88.53      2.47 o 
   4   0   4        2.38        3.28      0.79 o 
   5   0   4      234.94      223.88      7.84 o 
   6   0   4      372.41      379.95      8.44 o 
   7   0   4       40.30       37.37      3.58 o 
  -8   1   4       63.60       63.48      3.69 o 
  -7   1   4      194.43      192.10     10.86 o 
  -6   1   4      147.53      145.13      3.70 o 
  -5   1   4      135.30      140.30      2.76 o 
  -4   1   4      884.81      906.64      9.69 o 
  -3   1   4     1039.01     1049.12      8.28 o 
  -2   1   4     1184.31     1170.95     12.89 o 
  -1   1   4      173.04      182.28      3.80 o 
   0   1   4     1905.37     1932.47     12.78 o 
   1   1   4      907.84      957.47      9.53 o 
   2   1   4      545.77      557.73      5.90 o 
   3   1   4      182.97      188.56      3.56 o 
   4   1   4      127.04      123.51      4.84 o 
   5   1   4      108.64      105.51      4.53 o 
   6   1   4      228.46      233.00      8.04 o 
  -8   2   4       14.41       14.78      2.11 o 
  -7   2   4       87.62       86.20      3.05 o 
  -6   2   4      246.55      277.10      5.27 o 
  -5   2   4        0.83        0.93      0.75 o 
  -4   2   4        3.07        3.20      0.61 o 
  -3   2   4      285.57      253.63      2.97 o 
  -2   2   4      301.65      305.40      3.44 o 
  -1   2   4       39.10       45.18      1.33 o 
   0   2   4       23.99       28.40      1.44 o 
   1   2   4     1012.70     1042.99      8.66 o 
   2   2   4       65.87       60.32      2.15 o 
   3   2   4      247.87      249.25      4.47 o 
   4   2   4      166.37      169.49      5.90 o 
   5   2   4      482.00      511.94     14.63 o 
   6   2   4        5.47        6.38      2.47 o 
  -8   3   4       33.75       35.25      2.97 o 
  -7   3   4       30.46       31.99      2.76 o 
  -6   3   4      210.81      205.21      5.67 o 
  -5   3   4      123.56      118.59      3.32 o 
  -4   3   4        6.20        7.72      0.87 o 
  -3   3   4      449.04      436.34      5.73 o 
  -2   3   4       42.63       39.33      1.41 o 
  -1   3   4     1181.51     1267.20      9.90 o 
   0   3   4      109.70      123.14      2.85 o 
   1   3   4      881.51      900.70     10.49 o 
   2   3   4      725.22      735.41      7.90 o 
   3   3   4      252.99      266.04      7.71 o 
   4   3   4       30.87       28.69      2.74 o 
   5   3   4       71.10       63.92      4.19 o 
   6   3   4      257.74      252.50      8.16 o 
  -7   4   4      230.79      222.66      7.45 o 
  -6   4   4       98.59      102.53      3.57 o 
  -5   4   4       33.41       34.64      1.90 o 
  -4   4   4      168.71      175.52      4.26 o 
  -3   4   4      136.56      125.17      2.81 o 
  -2   4   4      512.35      520.75      5.77 o 
  -1   4   4      151.54      147.21      3.09 o 
   0   4   4      553.59      564.04      6.48 o 
   1   4   4      165.15      171.66      3.69 o 
   2   4   4      454.85      491.32     11.43 o 
   3   4   4       58.16       54.34      3.54 o 
   4   4   4       96.12      103.71      5.08 o 
   5   4   4       82.41       86.48      5.15 o 
  -7   5   4       28.50       30.96      3.41 o 
  -6   5   4      518.07      507.19      7.35 o 
  -5   5   4       71.29       65.30      6.58 o 
  -4   5   4      198.88      204.81      5.72 o 
  -3   5   4       10.84        7.43      1.14 o 
  -2   5   4      440.61      435.22      8.06 o 
  -1   5   4       49.81       45.80      2.50 o 
   0   5   4       88.02      103.01      3.64 o 
   1   5   4      171.75      165.77     11.34 o 
   2   5   4      227.69      234.60      6.93 o 
   3   5   4       41.83       42.14      3.52 o 
   4   5   4       30.74       20.21      2.63 o 
  -6   6   4       75.25       67.74      7.47 o 
  -5   6   4        0.45        0.89      0.96 o 
  -4   6   4       68.46       64.29      3.66 o 
  -3   6   4        5.59        0.66      1.75 o 
  -2   6   4       33.72       34.75      2.94 o 
  -1   6   4      177.07      188.29     11.18 o 
   0   6   4       52.03       57.12      3.92 o 
   1   6   4       59.65       64.59      4.27 o 
   2   6   4       18.13       24.30      4.51 o 
   3   6   4       54.79       60.19      4.57 o 
  -5   7   4      137.03      116.57      7.13 o 
  -4   7   4       25.80       24.00      2.68 o 
  -3   7   4        1.62        5.12      1.64 o 
  -2   7   4      193.20      183.44      6.42 o 
  -1   7   4        5.18        9.25      1.78 o 
   0   7   4      107.53      110.82      5.69 o 
   1   7   4      121.48      124.86      6.39 o 
   2   7   4      130.42      131.54      6.32 o 
  -2   8   4       93.89       91.90      5.21 o 
  -1   8   4      102.32       98.90      7.19 o 
  -2  -8   5        2.68        3.76      2.29 o 
  -1  -8   5        8.99        5.92      2.07 o 
   0  -8   5      153.71      145.90      4.96 o 
   1  -8   5       91.36       95.64      7.45 o 
   2  -8   5      158.52      145.58      8.78 o 
  -4  -7   5       74.82       62.20      4.39 o 
  -3  -7   5      112.74      111.57      5.18 o 
  -2  -7   5       83.98       78.31      3.99 o 
  -1  -7   5        0.60        1.31      0.86 o 
   0  -7   5      174.72      182.88      3.62 o 
   1  -7   5       52.87       53.15      2.64 o 
   2  -7   5      828.98      881.83     19.50 o 
   3  -7   5       23.82       22.66      1.92 o 
   4  -7   5       67.16       64.83      6.21 o 
  -5  -6   5       63.78       57.65      5.28 o 
  -4  -6   5      287.22      291.48     13.01 o 
  -3  -6   5        4.50        2.81      1.32 o 
  -2  -6   5      175.79      183.00      4.03 o 
  -1  -6   5       58.03       60.69      2.25 o 
   0  -6   5      126.33      129.93      3.66 o 
   1  -6   5      299.75      304.38      6.81 o 
   2  -6   5      236.07      257.26      7.91 o 
   3  -6   5      102.74      108.95      3.12 o 
   4  -6   5       37.66       39.13      2.35 o 
   5  -6   5       20.19       19.72      3.88 o 
  -6  -5   5       23.53       28.01      2.63 o 
  -5  -5   5       54.19       49.62      3.60 o 
  -4  -5   5        8.09        7.23      1.20 o 
  -3  -5   5      242.85      239.79      6.31 o 
  -2  -5   5       15.19       13.35      1.24 o 
  -1  -5   5        0.84        0.73      0.70 o 
   0  -5   5       10.10        7.58      0.73 o 
   1  -5   5      297.11      302.04      8.24 o 
   2  -5   5      187.28      204.66      3.17 o 
   3  -5   5        9.16       10.64      1.65 o 
   4  -5   5       31.00       31.02      2.74 o 
   5  -5   5       30.93       39.26      3.10 o 
   6  -5   5      101.39      107.46      7.69 o 
  -6  -4   5        7.65        8.49      2.73 o 
  -5  -4   5      557.95      557.56     11.52 o 
  -4  -4   5       63.94       60.35      2.30 o 
  -3  -4   5       78.70       78.66      2.29 o 
  -2  -4   5      245.47      229.90      3.48 o 
  -1  -4   5      196.69      196.37      2.75 o 
   0  -4   5      176.95      187.75      2.62 o 
   1  -4   5      446.64      435.87     20.48 o 
   2  -4   5     1364.99     1405.91      9.56 o 
   3  -4   5       68.06       69.26      2.10 o 
   4  -4   5      484.28      491.23     13.38 o 
   5  -4   5       93.68       95.60      6.11 o 
   6  -4   5      355.03      354.53     20.71 o 
  -7  -3   5      119.42      117.71      7.75 o 
  -6  -3   5       49.80       48.89      3.30 o 
  -5  -3   5      224.88      218.49      6.03 o 
  -4  -3   5      315.29      311.12      6.03 o 
  -3  -3   5      268.71      261.94      3.68 o 
  -2  -3   5      231.45      204.96      3.76 o 
  -1  -3   5       21.21       27.84      1.27 o 
   0  -3   5     1034.97     1025.60     23.13 o 
   1  -3   5      572.81      546.21     14.59 o 
   2  -3   5      174.08      173.80      3.58 o 
   3  -3   5      424.97      433.40      5.65 o 
   4  -3   5       43.56       41.98      1.93 o 
   5  -3   5       36.65       39.02      2.76 o 
   6  -3   5       91.16      108.90      4.53 o 
  -7  -2   5       44.85       55.65      4.40 o 
  -6  -2   5      210.61      220.63      4.74 o 
  -5  -2   5      738.88      724.99     14.31 o 
  -4  -2   5       55.28       56.77      1.90 o 
  -3  -2   5      647.71      673.29      7.66 o 
  -2  -2   5      124.81      107.00      1.93 o 
  -1  -2   5      436.29      411.75      4.89 o 
   0  -2   5        1.65        2.92      0.77 o 
   1  -2   5      533.83      524.68      5.07 o 
   2  -2   5      232.15      218.56      3.45 o 
   3  -2   5       25.07       21.07      1.14 o 
   4  -2   5       18.70       20.30      1.54 o 
   5  -2   5      400.95      396.18      8.48 o 
   6  -2   5      105.95       96.37      4.30 o 
  -8  -1   5        4.61        3.66      1.26 o 
  -7  -1   5       67.79       66.36      3.54 o 
  -6  -1   5        0.61        0.74      0.44 o 
  -5  -1   5      384.07      374.07      6.52 o 
  -4  -1   5        6.70        7.59      0.71 o 
  -3  -1   5      341.87      350.48      3.67 o 
  -2  -1   5      120.24      170.06      2.18 o 
  -1  -1   5       12.76       16.93      0.75 o 
   0  -1   5      105.24       95.46      1.61 o 
   1  -1   5      265.71      239.64      2.88 o 
   2  -1   5       96.79       95.70      3.04 o 
   3  -1   5      713.06      744.58      7.29 o 
   4  -1   5      125.27      127.35      3.67 o 
   5  -1   5      130.19      125.86      3.74 o 
   6  -1   5      189.44      179.77     10.92 o 
  -8   0   5        1.81        2.53      1.62 o 
  -7   0   5       84.75       79.54      2.88 o 
  -6   0   5      220.95      226.07      6.22 o 
  -5   0   5      329.77      337.11      4.21 o 
  -4   0   5       73.99       77.06      1.63 o 
  -3   0   5     1381.41     1419.67     15.25 o 
  -2   0   5      392.05      367.06      5.80 o 
  -1   0   5      588.93      593.79      4.81 o 
   0   0   5     1445.94     1525.52     19.04 o 
   1   0   5      566.23      576.46      5.41 o 
   2   0   5      617.98      618.58      8.63 o 
   3   0   5        6.35        8.35      0.89 o 
   4   0   5      197.90      195.82      4.69 o 
   5   0   5      677.18      694.20     10.88 o 
   6   0   5      229.71      229.03      7.89 o 
  -8   1   5       43.19       38.32      3.15 o 
  -7   1   5       20.34       25.94      2.45 o 
  -6   1   5      183.83      183.44      4.91 o 
  -5   1   5      335.02      354.22      4.31 o 
  -4   1   5      314.75      324.48      3.24 o 
  -3   1   5      376.17      378.82      6.79 o 
  -2   1   5      511.73      461.98     10.83 o 
  -1   1   5      359.18      352.72      3.55 o 
   0   1   5      329.77      346.69      3.97 o 
   1   1   5        4.50       10.73      0.85 o 
   2   1   5      925.48      942.09      8.21 o 
   3   1   5       20.08       20.34      1.46 o 
   4   1   5      325.98      341.31      9.32 o 
   5   1   5       64.53       65.76      3.53 o 
   6   1   5      128.29      129.32      5.69 o 
  -8   2   5       25.93       24.61      5.14 o 
  -7   2   5      159.38      155.88      3.67 o 
  -6   2   5      307.55      329.22      7.70 o 
  -5   2   5       11.22       10.68      0.93 o 
  -4   2   5      227.80      247.63      2.83 o 
  -3   2   5      163.64      160.70      3.11 o 
  -2   2   5      146.31      143.34      2.05 o 
  -1   2   5       24.37       27.64      1.15 o 
   0   2   5      796.72      833.56      7.33 o 
   1   2   5      107.74      101.22      2.66 o 
   2   2   5       31.78       33.66      1.78 o 
   3   2   5       27.16       31.54      2.27 o 
   4   2   5       27.59       28.51      2.46 o 
   5   2   5      246.37      252.98      8.39 o 
   6   2   5       80.16       81.70      7.86 o 
  -8   3   5       13.73       13.54      3.84 o 
  -7   3   5        4.97        5.12      1.36 o 
  -6   3   5       59.56       67.21      2.45 o 
  -5   3   5       72.14       72.43      2.22 o 
  -4   3   5        7.04        9.35      0.90 o 
  -3   3   5      236.65      239.23      3.24 o 
  -2   3   5      361.97      351.04      4.52 o 
  -1   3   5      831.16      835.11      9.62 o 
   0   3   5        2.31        2.45      0.65 o 
   1   3   5      175.90      164.50      3.64 o 
   2   3   5      399.01      402.80      7.99 o 
   3   3   5       26.53       23.93      2.58 o 
   4   3   5      403.97      432.59     13.01 o 
   5   3   5      191.96      205.92      7.97 o 
  -7   4   5      245.37      220.80     22.77 o 
  -6   4   5       81.51       71.48      3.60 o 
  -5   4   5      167.04      173.40      4.88 o 
  -4   4   5      117.03      100.74      5.46 o 
  -3   4   5      222.41      220.99      3.67 o 
  -2   4   5      216.33      218.91      4.11 o 
  -1   4   5      286.75      297.70      4.60 o 
   0   4   5      669.04      701.68      7.73 o 
   1   4   5      140.88      139.42      4.22 o 
   2   4   5      279.68      285.36      9.56 o 
   3   4   5       10.02        7.53      1.41 o 
   4   4   5      200.36      200.88      7.78 o 
   5   4   5        2.42        2.89      1.34 o 
  -7   5   5      102.54      101.44      7.87 o 
  -6   5   5       85.67       94.39      7.23 o 
  -5   5   5       29.18       30.09      2.49 o 
  -4   5   5       29.46       27.84      1.78 o 
  -3   5   5       56.99       54.86      3.41 o 
  -2   5   5      822.90      841.21     11.70 o 
  -1   5   5      107.94      107.92      3.92 o 
   0   5   5       85.66       80.34      4.59 o 
   1   5   5       19.93       20.18      3.00 o 
   2   5   5       63.94       63.88      3.93 o 
   3   5   5        0.76        1.27      1.04 o 
   4   5   5       68.20       63.22      4.69 o 
  -6   6   5       62.29       47.87      4.36 o 
  -5   6   5       66.56       58.90      6.03 o 
  -4   6   5        0.69        1.76      0.98 o 
  -3   6   5       33.92       30.00      2.16 o 
  -2   6   5        8.18        8.69      2.29 o 
  -1   6   5      117.75      118.67      5.68 o 
   0   6   5        5.34        9.86      1.79 o 
   1   6   5       65.07       63.96      4.09 o 
   2   6   5       13.95       13.23      2.33 o 
   3   6   5       46.73       48.96      4.41 o 
  -4   7   5       32.80       22.79      3.54 o 
  -3   7   5      142.21      138.81      6.30 o 
  -2   7   5      143.68      149.05      8.03 o 
  -1   7   5      200.38      202.91      7.81 o 
   0   7   5      106.70      106.10      5.95 o 
   1   7   5       42.68       47.66      4.11 o 
  -1  -8   6       90.16       96.58      7.85 o 
   0  -8   6        5.03        3.89      1.75 o 
   1  -8   6      207.08      219.69     11.07 o 
  -3  -7   6      155.84      147.88      5.48 o 
  -2  -7   6       79.30       80.03      3.92 o 
  -1  -7   6       49.03       50.02      2.88 o 
   0  -7   6      304.62      295.24     11.44 o 
   1  -7   6      319.26      323.84     14.14 o 
   2  -7   6       83.23       90.95      6.70 o 
   3  -7   6       23.04       25.64      4.22 o 
  -5  -6   6       13.03       12.76      3.10 o 
  -4  -6   6      144.60      150.91      5.99 o 
  -3  -6   6        6.61        6.78      1.43 o 
  -2  -6   6       72.60       75.82      2.59 o 
  -1  -6   6      147.20      148.84      2.96 o 
   0  -6   6       27.77       33.76      1.11 o 
   1  -6   6      455.38      462.04     13.03 o 
   2  -6   6       36.69       35.12      4.16 o 
   3  -6   6        1.81        2.03      2.06 o 
   4  -6   6       24.19       14.95      3.31 o 
  -6  -5   6       22.54       16.12      3.70 o 
  -5  -5   6       33.81       33.82      3.96 o 
  -4  -5   6       11.43       14.61      1.84 o 
  -3  -5   6      230.97      237.38      4.47 o 
  -2  -5   6       27.69       30.77      1.45 o 
  -1  -5   6      102.41      103.04      2.02 o 
   0  -5   6       43.60       42.00      3.08 o 
   1  -5   6      976.50     1009.40     23.94 o 
   2  -5   6      120.02      111.36      7.25 o 
   3  -5   6      264.87      297.67     10.32 o 
   4  -5   6       11.80       14.79      3.28 o 
   5  -5   6      114.05       89.41      7.35 o 
  -6  -4   6       42.98       45.28      3.11 o 
  -5  -4   6       44.47       41.46      2.87 o 
  -4  -4   6       35.03       29.14      1.54 o 
  -3  -4   6      242.01      239.47      4.57 o 
  -2  -4   6       24.48       24.11      1.26 o 
  -1  -4   6      155.42      155.29      2.24 o 
   0  -4   6      163.99      160.83      5.41 o 
   1  -4   6      664.55      699.46     11.10 o 
   2  -4   6      847.69      873.19     23.92 o 
   3  -4   6       21.36       19.87      0.99 o 
   4  -4   6        5.59        8.17      1.29 o 
   5  -4   6      223.11      256.62     16.18 o 
   6  -4   6      278.71      276.57     12.33 o 
  -7  -3   6      169.44      173.52      7.38 o 
  -6  -3   6      235.55      227.36      8.74 o 
  -5  -3   6       21.10       24.84      1.69 o 
  -4  -3   6      273.06      279.04      4.91 o 
  -3  -3   6       90.84       89.79      2.18 o 
  -2  -3   6     1003.47     1009.90      7.42 o 
  -1  -3   6      320.49      335.99      4.08 o 
   0  -3   6      810.66      846.91     26.29 o 
   1  -3   6      489.45      488.61      8.42 o 
   2  -3   6      106.25      101.86      1.41 o 
   3  -3   6      230.66      225.18      7.06 o 
   4  -3   6       55.79       58.20      3.48 o 
   5  -3   6      106.03       94.84      4.11 o 
   6  -3   6      176.18      196.40      8.29 o 
  -7  -2   6       29.37       26.80      2.52 o 
  -6  -2   6      790.13      864.30      9.75 o 
  -5  -2   6        2.56        1.64      0.73 o 
  -4  -2   6        9.22        9.84      1.00 o 
  -3  -2   6      320.07      297.99      3.59 o 
  -2  -2   6      190.53      187.21      2.91 o 
  -1  -2   6        5.19        6.03      0.50 o 
   0  -2   6       77.52       64.80      1.31 o 
   1  -2   6      588.48      600.23      7.87 o 
   2  -2   6      458.98      470.07      8.32 o 
   3  -2   6      213.08      206.79      4.03 o 
   4  -2   6       47.19       40.27      2.20 o 
   5  -2   6      196.22      200.29      8.98 o 
   6  -2   6       67.33       77.53      4.04 o 
  -8  -1   6       51.21       48.49      3.44 o 
  -7  -1   6      130.40      140.19      5.40 o 
  -6  -1   6      361.02      370.59      5.34 o 
  -5  -1   6       21.14       20.85      1.27 o 
  -4  -1   6        1.06        1.27      0.48 o 
  -3  -1   6        1.59        1.35      0.39 o 
  -2  -1   6      184.68      177.75      2.65 o 
  -1  -1   6     1187.73     1252.88      8.64 o 
   0  -1   6        3.75        6.42      0.55 o 
   1  -1   6       94.60       89.12      2.52 o 
   2  -1   6      427.27      443.28      4.83 o 
   3  -1   6       55.92       51.65      1.92 o 
   4  -1   6       82.13       85.26      3.10 o 
   5  -1   6      113.82      113.22      4.38 o 
   6  -1   6      235.83      211.09     10.08 o 
  -8   0   6        0.44        1.58      0.85 o 
  -7   0   6      112.68      110.00      4.01 o 
  -6   0   6      437.94      461.29      6.92 o 
  -5   0   6        4.88        5.98      0.85 o 
  -4   0   6      100.49       98.59      3.40 o 
  -3   0   6      265.74      227.79      5.59 o 
  -2   0   6      932.33      909.90      7.57 o 
  -1   0   6       47.28       42.26      1.21 o 
   0   0   6      320.11      295.43      3.56 o 
   1   0   6      499.93      517.00      7.56 o 
   2   0   6      842.80      900.65      8.30 o 
   3   0   6      781.89      818.94     11.11 o 
   4   0   6      320.40      306.23      7.86 o 
   5   0   6       75.58       73.50      3.85 o 
   6   0   6      135.48      143.04      5.66 o 
  -8   1   6       41.97       33.83      5.16 o 
  -7   1   6      135.33      134.67      4.23 o 
  -6   1   6      808.58      864.84      6.51 o 
  -5   1   6      104.26      106.29      2.01 o 
  -4   1   6       88.31       85.46      3.86 o 
  -3   1   6        3.21        5.02      1.02 o 
  -2   1   6      986.75     1050.97     16.45 o 
  -1   1   6     1151.67     1203.08     13.88 o 
   0   1   6       21.53       20.16      1.18 o 
   1   1   6       29.73       31.74      1.53 o 
   2   1   6      700.49      715.88      7.58 o 
   3   1   6        2.64        2.77      0.68 o 
   4   1   6       64.77       65.43      3.59 o 
   5   1   6       23.26       30.32      2.88 o 
   6   1   6       92.86       88.44      7.54 o 
  -8   2   6       13.22       13.74      3.56 o 
  -7   2   6      106.14      123.28      5.46 o 
  -6   2   6      167.74      186.58      4.73 o 
  -5   2   6       29.43       37.24      2.57 o 
  -4   2   6      215.14      216.03      8.14 o 
  -3   2   6       14.81       11.27      2.21 o 
  -2   2   6      623.44      635.33      5.68 o 
  -1   2   6      132.38      131.32      4.02 o 
   0   2   6        6.98        9.31      1.04 o 
   1   2   6       44.68       41.43      1.82 o 
   2   2   6       22.31       27.64      1.71 o 
   3   2   6      718.79      768.40     14.22 o 
   4   2   6      314.67      342.57     10.91 o 
   5   2   6       11.01       12.54      2.75 o 
  -7   3   6       59.30       54.04      5.59 o 
  -6   3   6      294.21      307.58      6.89 o 
  -5   3   6       99.29       97.85      3.69 o 
  -4   3   6        4.87        4.33      0.69 o 
  -3   3   6        2.73        3.01      0.47 o 
  -2   3   6      187.50      194.89      3.60 o 
  -1   3   6      470.17      502.57      5.75 o 
   0   3   6       12.55       11.62      1.15 o 
   1   3   6      286.26      288.24      7.61 o 
   2   3   6       28.64       26.75      1.97 o 
   3   3   6      350.96      374.86      8.62 o 
   4   3   6       13.88       17.55      2.64 o 
   5   3   6      143.21      155.36      7.38 o 
  -7   4   6       67.17       75.23      7.22 o 
  -6   4   6       19.80       22.31      1.94 o 
  -5   4   6      215.59      228.35      6.96 o 
  -4   4   6       70.53       73.97      2.92 o 
  -3   4   6      256.72      246.44     10.37 o 
  -2   4   6      475.57      504.38      8.49 o 
  -1   4   6      823.02      878.49     12.78 o 
   0   4   6       22.08       22.69      1.97 o 
   1   4   6       53.78       52.98      3.37 o 
   2   4   6       43.09       37.61      3.24 o 
   3   4   6      531.95      553.77     10.93 o 
   4   4   6      365.08      393.18      9.96 o 
  -6   5   6      160.38      160.01     10.56 o 
  -5   5   6      107.87      100.36     10.52 o 
  -4   5   6       46.00       38.43      2.80 o 
  -3   5   6       19.00       20.02      1.61 o 
  -2   5   6      180.70      180.29      5.30 o 
  -1   5   6        3.50        4.19      1.22 o 
   0   5   6       95.54       90.43      3.53 o 
   1   5   6       16.05       18.95      2.50 o 
   2   5   6        0.70        0.80      2.14 o 
   3   5   6      156.73      157.19      9.31 o 
  -5   6   6        9.29        9.13      1.94 o 
  -4   6   6       28.54       26.56      2.66 o 
  -3   6   6       32.86       31.56      2.22 o 
  -2   6   6      162.70      160.05      4.39 o 
  -1   6   6      262.35      283.72      8.03 o 
   0   6   6        0.57        0.01      1.63 o 
   1   6   6        5.13        1.59      3.02 o 
   2   6   6        1.47        1.42      1.80 o 
  -4   7   6       23.06       21.33      6.95 o 
  -3   7   6       81.12       73.27      4.33 o 
  -2   7   6        5.97        9.78      1.99 o 
  -1   7   6       34.90       35.04      3.79 o 
   0   7   6       33.55       39.60      4.07 o 
  -2  -7   7      181.78      175.31      8.95 o 
   0  -7   7      176.09      170.63      9.54 o 
   1  -7   7      111.18      128.91      8.53 o 
   2  -7   7       23.54       23.47      3.99 o 
   3  -7   7       42.98       43.61      6.42 o 
  -4  -6   7       13.97       12.81      2.03 o 
  -3  -6   7      110.57      120.17      5.05 o 
  -2  -6   7      481.27      450.53     18.58 o 
  -1  -6   7       44.16       47.76      1.82 o 
   0  -6   7      157.82      161.28      9.30 o 
   1  -6   7       32.40       34.50      4.06 o 
   2  -6   7      127.37      115.11      7.22 o 
   3  -6   7       81.45       79.36      6.44 o 
   4  -6   7        4.23        1.12      1.83 o 
  -5  -5   7       15.98       17.83      2.17 o 
  -4  -5   7       58.96       60.57      2.63 o 
  -3  -5   7        3.10        4.51      0.93 o 
  -2  -5   7       71.57       68.19      2.48 o 
  -1  -5   7      168.35      171.42      8.94 o 
   0  -5   7       82.84       91.43      6.22 o 
   1  -5   7       66.53       61.31      4.86 o 
   2  -5   7        7.13        7.67      2.26 o 
   3  -5   7      111.48      106.51      6.82 o 
   4  -5   7       36.63       38.19      4.90 o 
  -6  -4   7       49.07       50.42      4.16 o 
  -5  -4   7       51.30       49.93      3.10 o 
  -4  -4   7       42.76       36.89      1.78 o 
  -3  -4   7      394.26      395.75      7.73 o 
  -2  -4   7      435.78      425.14      6.56 o 
  -1  -4   7      140.46      153.36      5.22 o 
   0  -4   7      383.26      371.09      8.98 o 
   1  -4   7       24.07       23.59      2.54 o 
   2  -4   7      188.79      191.26     10.11 o 
   3  -4   7       58.06       60.56      5.07 o 
   4  -4   7      263.93      260.95     14.05 o 
   5  -4   7      175.48      173.39      9.82 o 
  -7  -3   7       44.82       41.39      3.10 o 
  -6  -3   7       83.46       87.55      4.02 o 
  -5  -3   7       28.16       25.15      1.76 o 
  -4  -3   7      336.46      358.10      8.25 o 
  -3  -3   7       32.06       36.49      1.50 o 
  -2  -3   7      545.55      534.82      5.09 o 
  -1  -3   7      434.48      436.08      5.66 o 
   0  -3   7      840.13      920.37     13.79 o 
   1  -3   7        4.81        5.58      1.03 o 
   2  -3   7     1267.97     1322.06     19.42 o 
   3  -3   7       33.91       33.22      2.03 o 
   4  -3   7      182.30      162.40      8.29 o 
   5  -3   7       60.78       61.67      5.76 o 
  -7  -2   7      125.11      126.05      4.90 o 
  -6  -2   7      125.69      129.59      3.47 o 
  -5  -2   7        3.19        1.21      0.50 o 
  -4  -2   7       64.66       63.47      1.98 o 
  -3  -2   7      112.73      112.63      2.21 o 
  -2  -2   7      920.73      963.87      7.48 o 
  -1  -2   7      176.75      192.46      2.47 o 
   0  -2   7      261.95      270.25      2.51 o 
   1  -2   7       25.32       21.53      0.81 o 
   2  -2   7       52.38       51.36      2.86 o 
   3  -2   7       32.47       42.33      1.77 o 
   4  -2   7      100.47       92.97      4.49 o 
   5  -2   7       89.97       90.60      6.89 o 
  -7  -1   7       57.07       53.44      3.31 o 
  -6  -1   7       24.01       27.80      1.51 o 
  -5  -1   7       94.08       89.59      2.47 o 
  -4  -1   7        1.85        1.61      0.43 o 
  -3  -1   7      284.52      287.28      6.49 o 
  -2  -1   7      101.65      107.43      2.04 o 
  -1  -1   7      706.93      705.79      5.63 o 
   0  -1   7        4.74        5.55      0.69 o 
   1  -1   7       68.01       76.69      1.87 o 
   2  -1   7     1006.41     1057.26      8.90 o 
   3  -1   7      174.91      191.36      4.50 o 
   4  -1   7      104.10       90.69      5.81 o 
   5  -1   7      127.23      138.42      5.60 o 
  -7   0   7      507.49      509.21      7.89 o 
  -6   0   7        5.02        5.53      1.10 o 
  -5   0   7       33.16       32.52      2.69 o 
  -4   0   7        8.53       10.19      1.82 o 
  -3   0   7       70.22       68.25      3.09 o 
  -2   0   7      627.63      625.15     12.12 o 
  -1   0   7      663.72      675.34      6.36 o 
   0   0   7      358.23      398.50      5.12 o 
   1   0   7      320.49      326.74      5.15 o 
   2   0   7       23.07       22.94      1.35 o 
   3   0   7       62.55       65.90      2.77 o 
   4   0   7      333.11      339.28      9.75 o 
   5   0   7       36.34       34.95      3.34 o 
  -7   1   7      104.63      106.81      7.97 o 
  -6   1   7       83.46       92.71      6.79 o 
  -5   1   7      209.81      224.88      9.94 o 
  -4   1   7       44.72       36.88      2.76 o 
  -3   1   7      626.62      645.72     10.17 o 
  -2   1   7     1098.11     1098.08      9.65 o 
  -1   1   7      199.38      194.48      2.89 o 
   0   1   7      109.62      103.05      2.38 o 
   1   1   7      206.37      228.59      4.93 o 
   2   1   7      560.93      576.18      8.76 o 
   3   1   7      352.03      355.64     11.05 o 
   4   1   7       45.20       43.98      3.19 o 
   5   1   7       50.94       51.27      3.81 o 
  -7   2   7      248.73      242.54     12.97 o 
  -6   2   7       24.79       21.37      4.15 o 
  -5   2   7       68.37       69.42      5.91 o 
  -4   2   7        0.74        1.75      0.83 o 
  -3   2   7        0.94        1.85      1.16 o 
  -2   2   7       86.77       88.58      1.78 o 
  -1   2   7      228.46      224.23      3.99 o 
   0   2   7       51.96       53.45      1.97 o 
   1   2   7       36.40       40.27      1.96 o 
   2   2   7       62.90       64.10      2.40 o 
   3   2   7       32.51       29.97      2.64 o 
   4   2   7       19.11       24.92      2.77 o 
   5   2   7        4.09        2.94      2.26 o 
  -7   3   7       57.75       64.25      6.53 o 
  -6   3   7       13.70       17.00      4.40 o 
  -5   3   7       68.72       80.81      6.56 o 
  -4   3   7        0.68       -0.58      2.47 o 
  -3   3   7      404.94      402.14     10.64 o 
  -2   3   7      545.13      547.92     20.46 o 
  -1   3   7       14.56       14.88      1.22 o 
   0   3   7       62.97       62.25      3.02 o 
   1   3   7      188.85      186.63      5.62 o 
   2   3   7      112.01      110.83      6.82 o 
   3   3   7      581.99      612.58     11.17 o 
   4   3   7       43.74       48.30      3.80 o 
  -7   4   7       37.91       27.74      5.13 o 
  -6   4   7       78.18       77.82      7.50 o 
  -5   4   7      174.60      153.84     12.39 o 
  -4   4   7        0.90        0.91      0.76 o 
  -3   4   7       69.33       73.30      3.39 o 
  -2   4   7       35.15       34.37      1.74 o 
  -1   4   7      215.79      222.62      8.97 o 
   0   4   7      114.32      113.91      4.54 o 
   1   4   7       27.37       26.66      3.30 o 
   2   4   7      454.15      477.16     10.08 o 
   3   4   7       89.20       95.30      5.11 o 
  -6   5   7       30.47       38.00      5.52 o 
  -5   5   7       47.68       55.11      6.67 o 
  -4   5   7       58.23       55.04      2.91 o 
  -3   5   7      166.72      158.11      6.81 o 
  -2   5   7      354.52      385.00     10.74 o 
  -1   5   7        5.09        7.42      1.58 o 
   0   5   7      152.71      153.92      5.77 o 
   1   5   7        3.23        2.16      1.23 o 
   2   5   7      153.35      143.73      6.39 o 
  -5   6   7       27.17       29.70      5.63 o 
  -4   6   7       27.93       19.51      2.85 o 
  -3   6   7        1.32        2.92      2.14 o 
  -2   6   7       15.74       14.25      2.51 o 
  -1   6   7        1.13        2.56      1.63 o 
   0   6   7       19.67       20.19      2.80 o 
   1   6   7        0.39        1.16      1.00 o 
  -1  -7   8       43.54       50.89      5.60 o 
   1  -7   8       20.01       19.56      3.53 o 
  -4  -6   8        3.54        3.37      1.06 o 
  -2  -6   8      215.99      225.74     10.55 o 
  -1  -6   8        2.64        3.64      2.13 o 
   0  -6   8      114.81      110.88      6.61 o 
   1  -6   8       84.90       82.45      6.34 o 
   2  -6   8      221.68      212.19     10.90 o 
   3  -6   8       42.82       44.69      5.32 o 
  -5  -5   8        7.70        8.02      1.63 o 
  -4  -5   8       43.59       41.58      3.71 o 
  -3  -5   8      188.02      164.22      4.50 o 
  -2  -5   8       44.17       43.54      1.90 o 
  -1  -5   8      202.88      197.20      7.86 o 
   0  -5   8      107.41       95.62      5.91 o 
   1  -5   8       14.49       14.63      3.52 o 
   2  -5   8      114.91      129.24      7.42 o 
   3  -5   8      219.05      207.16     10.73 o 
   4  -5   8       19.04       21.22      3.94 o 
  -6  -4   8       56.08       51.69      6.45 o 
  -5  -4   8       53.27       56.81      3.25 o 
  -4  -4   8        5.46        7.25      1.06 o 
  -3  -4   8      298.08      277.37      7.98 o 
  -2  -4   8       72.31       73.13      2.12 o 
  -1  -4   8      214.20      214.98      7.29 o 
   0  -4   8       12.31        9.77      1.69 o 
   1  -4   8      580.14      614.33     23.63 o 
   2  -4   8      277.33      277.22     10.28 o 
   3  -4   8      234.14      238.35      9.89 o 
   4  -4   8      249.94      237.60     12.31 o 
  -6  -3   8       77.51       90.31      3.87 o 
  -5  -3   8       48.57       43.63      3.51 o 
  -4  -3   8        3.20        2.78      0.92 o 
  -3  -3   8      322.51      316.84      8.58 o 
  -2  -3   8      574.14      597.89      6.73 o 
  -1  -3   8      466.16      490.32     10.32 o 
   0  -3   8        3.15        4.87      1.22 o 
   1  -3   8       54.25       50.70      4.48 o 
   2  -3   8      419.87      422.58     17.69 o 
   3  -3   8      201.62      194.98     10.62 o 
   4  -3   8       92.79       78.40      6.06 o 
  -7  -2   8       73.68       74.40      6.29 o 
  -6  -2   8      136.27      139.11      4.95 o 
  -5  -2   8       49.55       49.76      2.43 o 
  -4  -2   8      532.92      570.31     11.77 o 
  -3  -2   8      103.75      101.03      2.33 o 
  -2  -2   8      331.12      352.36      5.00 o 
  -1  -2   8      314.79      306.77      5.75 o 
   0  -2   8       63.39       56.22      2.79 o 
   1  -2   8      400.86      398.09      5.47 o 
   2  -2   8       81.90       78.48      1.89 o 
   3  -2   8      467.52      461.47      7.07 o 
   4  -2   8       85.31       89.33      5.00 o 
   5  -2   8        0.85        1.11      0.82 o 
  -7  -1   8        2.75        3.06      2.08 o 
  -6  -1   8       43.71       47.55      2.15 o 
  -5  -1   8      102.19      112.99      1.72 o 
  -4  -1   8      128.69      136.76      6.11 o 
  -3  -1   8      174.22      172.93      2.79 o 
  -2  -1   8      287.57      294.38      3.45 o 
  -1  -1   8      449.97      466.84     10.41 o 
   0  -1   8      142.59      153.44      2.64 o 
   1  -1   8       59.46       64.10      2.06 o 
   2  -1   8        2.05        0.25      0.37 o 
   3  -1   8      388.18      376.36      5.67 o 
   4  -1   8       34.72       31.73      3.51 o 
   5  -1   8       48.10       46.76      3.30 o 
  -7   0   8        6.53        8.35      3.70 o 
  -6   0   8       12.50       16.40      3.62 o 
  -5   0   8      248.47      234.68      9.50 o 
  -4   0   8      330.97      360.25     12.16 o 
  -3   0   8      362.44      364.40      8.58 o 
  -2   0   8      238.41      241.65      4.38 o 
  -1   0   8      690.09      691.00     10.24 o 
   0   0   8       36.59       39.07      1.52 o 
   1   0   8       67.55       68.41      2.22 o 
   2   0   8      463.62      497.66     11.37 o 
   3   0   8      571.43      554.63     11.96 o 
   4   0   8      238.81      230.94     11.73 o 
   5   0   8        1.07        0.62      0.64 o 
  -7   1   8        5.67        5.07      2.12 o 
  -6   1   8      127.72      126.85      8.02 o 
  -5   1   8       92.21       96.13      6.79 o 
  -4   1   8       28.18       27.02      3.90 o 
  -3   1   8       30.78       29.70      2.33 o 
  -2   1   8      744.62      756.12      8.14 o 
  -1   1   8      122.56      130.61      2.59 o 
   0   1   8      177.37      175.23      3.64 o 
   1   1   8      133.81      129.23      3.18 o 
   2   1   8        0.88        1.56      0.68 o 
   3   1   8      176.94      180.79      6.90 o 
   4   1   8       66.84       68.32      4.03 o 
  -7   2   8       50.95       43.95      6.46 o 
  -6   2   8       99.03      107.54      8.39 o 
  -5   2   8      102.55      109.18      7.42 o 
  -4   2   8      250.90      255.09     13.32 o 
  -3   2   8      219.55      216.49      6.66 o 
  -2   2   8      137.27      133.48      2.86 o 
  -1   2   8      256.08      257.88      4.64 o 
   0   2   8       69.78       66.85      2.91 o 
   1   2   8       26.82       19.80      1.90 o 
   2   2   8      190.60      175.81     15.49 o 
   3   2   8      185.78      190.37      6.47 o 
   4   2   8       23.90       20.37      2.84 o 
  -7   3   8        1.97        2.70      1.31 o 
  -6   3   8       44.64       51.70      6.07 o 
  -5   3   8       14.51       17.92      4.17 o 
  -4   3   8       74.52       76.46      6.16 o 
  -3   3   8        0.67        0.70      0.34 o 
  -2   3   8       32.26       31.27      1.71 o 
  -1   3   8      105.98      108.81      3.73 o 
   0   3   8      165.26      172.73      5.31 o 
   1   3   8      147.84      145.22      4.98 o 
   2   3   8       16.63       16.77      2.30 o 
   3   3   8       76.33       70.65      4.55 o 
  -6   4   8       53.02       54.19      6.30 o 
  -5   4   8       69.40       75.28      6.95 o 
  -4   4   8      101.29       75.10      9.23 o 
  -3   4   8      240.34      236.71     12.92 o 
  -2   4   8      108.62      106.31      4.16 o 
  -1   4   8      269.84      270.54      6.98 o 
   0   4   8       99.89       99.63      3.72 o 
   1   4   8       48.87       43.56      3.38 o 
   2   4   8      108.47       99.59      5.02 o 
  -5   5   8       44.38       47.92      5.63 o 
  -4   5   8      173.04      190.62     11.26 o 
  -3   5   8       15.58       13.91      1.83 o 
  -2   5   8        2.25        2.09      1.22 o 
  -1   5   8      133.44      135.38      4.40 o 
   0   5   8      102.13      102.33      4.87 o 
   1   5   8       57.64       59.52      4.14 o 
  -3   6   8        8.91       15.06      3.68 o 
  -2   6   8       45.72       44.74      8.76 o 
  -1   6   8       16.25       16.44      2.60 o 
  -3  -6   9       51.96       65.65      5.41 o 
  -2  -6   9      100.88      103.78      6.53 o 
   0  -6   9        4.34        7.28      2.14 o 
   1  -6   9       32.49       35.48      4.87 o 
  -4  -5   9       35.80       29.16      3.64 o 
  -3  -5   9        4.59        3.15      1.02 o 
  -2  -5   9       32.21       35.05      3.90 o 
  -1  -5   9       96.73       95.24      5.75 o 
   0  -5   9       70.66       73.12      5.53 o 
   1  -5   9      150.97      145.44      8.49 o 
   2  -5   9      109.79      111.16      7.08 o 
   3  -5   9      213.92      228.32     10.46 o 
  -5  -4   9        0.42        2.06      1.58 o 
  -4  -4   9       94.11       79.69      3.51 o 
  -3  -4   9       55.41       51.38      2.12 o 
  -2  -4   9       11.02       11.82      0.67 o 
  -1  -4   9      144.62      136.76     12.31 o 
   0  -4   9        0.75       -0.68      1.54 o 
   1  -4   9      166.35      169.87      9.17 o 
   2  -4   9       44.83       45.94      4.53 o 
  -6  -3   9       28.62       17.73      3.29 o 
  -5  -3   9      416.00      438.76     17.56 o 
  -4  -3   9      117.57      100.35      5.78 o 
  -3  -3   9       48.60       52.83      1.82 o 
  -2  -3   9      363.56      367.01      8.08 o 
  -1  -3   9        0.69        0.84      0.78 o 
   0  -3   9      324.13      309.17      9.81 o 
   1  -3   9      330.22      336.29     10.36 o 
   2  -3   9      529.51      526.37     20.42 o 
   3  -3   9      135.24      138.66      8.40 o 
   4  -3   9       65.80       62.33      5.66 o 
  -6  -2   9       62.03       75.98      6.34 o 
  -5  -2   9        0.94        2.72      1.63 o 
  -4  -2   9      271.19      272.51      8.71 o 
  -3  -2   9        2.76        4.28      0.64 o 
  -2  -2   9      196.01      211.35      5.76 o 
  -1  -2   9        1.34        1.11      0.42 o 
   0  -2   9      233.80      236.76      5.67 o 
   1  -2   9        1.17        1.53      0.49 o 
   2  -2   9       99.67       88.67      3.71 o 
   3  -2   9      173.60      141.46      4.66 o 
   4  -2   9       24.42       25.38      3.79 o 
  -7  -1   9        8.63       11.59      3.08 o 
  -6  -1   9       77.48       60.19      5.59 o 
  -5  -1   9      200.06      204.02     10.48 o 
  -4  -1   9      196.65      204.67      8.05 o 
  -3  -1   9       61.52       62.05      2.81 o 
  -2  -1   9      154.29      149.71      3.68 o 
  -1  -1   9       28.14       22.85      1.36 o 
   0  -1   9       25.57       28.48      1.43 o 
   1  -1   9      418.40      419.44      8.12 o 
   2  -1   9      138.20      124.78      5.31 o 
   3  -1   9      192.17      189.82      8.89 o 
   4  -1   9       40.73       48.82      5.31 o 
  -7   0   9        6.95        6.22      2.05 o 
  -6   0   9       36.14       42.86      5.00 o 
  -5   0   9      159.86      173.52      9.96 o 
  -4   0   9        1.53        1.84      1.22 o 
  -3   0   9       91.85       99.53      6.92 o 
  -2   0   9       86.15       85.04      1.88 o 
  -1   0   9       56.40       46.89      1.63 o 
   0   0   9      447.29      438.21      7.64 o 
   1   0   9        0.90        0.72      0.44 o 
   2   0   9      463.17      442.33     41.26 o 
   3   0   9      191.00      184.86     11.59 o 
   4   0   9       66.03       57.62      3.68 o 
  -7   1   9       37.73       26.46      4.88 o 
  -6   1   9       99.96       84.41      6.84 o 
  -5   1   9      106.11      105.55      7.82 o 
  -4   1   9      601.00      662.79     16.36 o 
  -3   1   9      123.36      126.14      7.97 o 
  -2   1   9      242.21      241.05      7.12 o 
  -1   1   9        1.24        1.45      0.62 o 
   0   1   9      185.94      191.61      4.58 o 
   1   1   9       65.65       62.89      2.65 o 
   2   1   9      250.58      212.30     14.42 o 
   3   1   9       50.57       52.97      5.54 o 
  -6   2   9      126.00      147.43     10.21 o 
  -5   2   9      174.93      198.14     10.88 o 
  -4   2   9       14.51       14.66      3.52 o 
  -3   2   9        8.89       13.52      3.02 o 
  -2   2   9       78.68       76.16      5.88 o 
  -1   2   9       45.25       43.46      1.93 o 
   0   2   9      109.24      100.99      3.85 o 
   1   2   9       12.45       12.92      1.67 o 
   2   2   9      121.77      109.99      7.02 o 
   3   2   9       79.47       79.39      7.52 o 
  -6   3   9       10.67       14.46      4.32 o 
  -5   3   9       46.77       39.50      5.34 o 
  -4   3   9      178.70      182.74      9.69 o 
  -3   3   9       94.87       95.67      6.59 o 
  -2   3   9        1.58        2.42      0.65 o 
  -1   3   9      103.96      107.05      3.48 o 
   0   3   9       40.39       37.58      2.24 o 
   1   3   9        6.11        6.06      1.58 o 
   2   3   9      102.29       91.76      4.59 o 
  -5   4   9      205.83      224.00     11.48 o 
  -4   4   9       53.36       49.13      5.70 o 
  -3   4   9       13.34       20.19      4.12 o 
  -2   4   9      108.93      108.00      4.13 o 
  -1   4   9      128.81      129.50      7.18 o 
   0   4   9       70.26       71.63      3.94 o 
   1   4   9      200.41      184.42      6.94 o 
  -4   5   9       54.50       57.49      6.49 o 
  -3   5   9       48.01       47.84      5.55 o 
  -2   5   9       10.54        7.15      2.42 o 
  -1   5   9       96.44       90.87      9.47 o 
   0   5   9       53.19       55.65      4.15 o 
  -1  -6  10      145.44      142.19      7.94 o 
  -1  -5  10       31.67       40.06      4.16 o 
   1  -5  10       17.05       15.63      3.28 o 
   2  -5  10       71.36       79.26      6.42 o 
  -4  -4  10       19.46       19.45      3.26 o 
  -2  -4  10       14.93       16.22      2.60 o 
  -1  -4  10      214.64      209.31      7.91 o 
   0  -4  10      181.52      188.05      7.90 o 
   1  -4  10       99.21      103.68      6.30 o 
   2  -4  10       69.97       78.19      6.05 o 
  -5  -3  10       86.97       70.48      5.03 o 
  -4  -3  10        1.74        1.82      1.15 o 
  -3  -3  10       40.59       41.54      2.68 o 
  -2  -3  10      214.76      199.98      5.80 o 
  -1  -3  10      187.90      187.31     16.28 o 
   0  -3  10      207.26      224.00      8.46 o 
   1  -3  10       60.21       63.20      5.17 o 
   2  -3  10      185.73      205.81     10.20 o 
   3  -3  10       27.38       20.88      3.55 o 
  -6  -2  10      125.92      117.82      7.33 o 
  -5  -2  10      346.49      331.81     13.51 o 
  -4  -2  10       65.03       69.52      1.97 o 
  -3  -2  10        2.45        3.47      0.90 o 
  -2  -2  10       44.38       40.64      1.99 o 
  -1  -2  10       95.26       93.79      1.97 o 
   0  -2  10      466.96      450.15     10.10 o 
   1  -2  10        1.17        1.07      1.34 o 
   2  -2  10       96.65       98.08      6.08 o 
  -6  -1  10      100.50      100.35      7.39 o 
  -5  -1  10        9.99       11.60      2.53 o 
  -4  -1  10       15.24       16.52      1.90 o 
  -3  -1  10       23.11       23.89      2.34 o 
  -2  -1  10       11.71        9.13      0.97 o 
  -1  -1  10      432.53      411.40      6.53 o 
   0  -1  10      132.71      137.07      2.98 o 
   1  -1  10      182.17      174.35      4.67 o 
   2  -1  10        8.27        8.61      1.26 o 
   3  -1  10      105.32      112.73      7.28 o 
  -6   0  10       11.62        4.92      2.75 o 
  -5   0  10      481.21      482.40     18.08 o 
  -4   0  10        5.17        2.14      0.82 o 
  -3   0  10       67.53       65.28      3.26 o 
  -2   0  10       15.11       11.81      1.15 o 
  -1   0  10      370.76      398.03      5.18 o 
   0   0  10      114.95      110.76      5.31 o 
   1   0  10      135.31      116.64      2.97 o 
   2   0  10       86.13       73.84      8.27 o 
   3   0  10       53.35       44.74      3.03 o 
  -6   1  10       92.68       97.71      8.03 o 
  -5   1  10       84.65       81.40      7.01 o 
  -4   1  10      105.86      113.20      7.73 o 
  -3   1  10       55.03       54.99      5.23 o 
  -2   1  10        6.96        5.07      0.48 o 
  -1   1  10      430.25      423.83      9.84 o 
   0   1  10      423.13      418.82      9.29 o 
   1   1  10      108.21       99.23      3.97 o 
   2   1  10       75.47       72.59      5.16 o 
   3   1  10       50.60       47.60      4.59 o 
  -6   2  10       35.53       32.59      5.20 o 
  -5   2  10       89.83       84.11      7.52 o 
  -4   2  10      105.58      113.94      7.58 o 
  -3   2  10        0.77        2.67      1.44 o 
  -2   2  10        0.59        0.93      0.51 o 
  -1   2  10      112.63      109.93      5.36 o 
   0   2  10        3.71        4.44      0.96 o 
   1   2  10      179.68      163.06      8.30 o 
   2   2  10        0.60        1.48      0.92 o 
  -5   3  10      124.61      131.94      9.19 o 
  -4   3  10       28.50       25.16      4.75 o 
  -3   3  10       30.18       31.82      5.63 o 
  -2   3  10        9.36        5.77      1.58 o 
  -1   3  10      182.95      170.40     12.19 o 
   0   3  10      149.75      129.84      5.29 o 
   1   3  10       91.60       78.20      4.22 o 
  -4   4  10       73.63       78.59      7.31 o 
  -3   4  10        9.57        7.58      2.79 o 
  -2   4  10       13.29       12.04      3.02 o 
  -1   4  10       54.30       48.96      5.53 o 
   0   4  10       36.58       38.54      4.59 o 
  -3  -4  11       46.73       46.62      3.51 o 
  -2  -4  11       41.74       43.53      3.89 o 
  -1  -4  11       90.97       99.80      5.92 o 
   1  -4  11       59.95       62.93      5.50 o 
  -2  -3  11        9.71       11.65      2.91 o 
  -1  -3  11      107.91      100.76      5.41 o 
   0  -3  11      129.31      144.52      7.75 o 
   2  -3  11        3.64        3.34      2.58 o 
  -5  -2  11       52.13       55.26      5.13 o 
  -4  -2  11       52.18       51.33      4.23 o 
  -3  -2  11       28.78       31.68      3.28 o 
  -2  -2  11      213.72      200.07      9.52 o 
  -1  -2  11      173.76      207.93      6.96 o 
   0  -2  11      140.42      162.24      7.69 o 
   2  -2  11       64.33       61.95      5.15 o 
  -5  -1  11        0.97        3.88      2.57 o 
  -4  -1  11       77.03       72.45      5.59 o 
  -3  -1  11       14.75       16.39      3.05 o 
  -2  -1  11        7.26        7.39      0.94 o 
  -1  -1  11      122.32      130.58      3.81 o 
   0  -1  11       44.46       40.98      2.00 o 
   1  -1  11       36.32       36.92      4.15 o 
   2  -1  11       19.45       21.25      3.52 o 
  -5   0  11       31.43       28.02      3.88 o 
  -4   0  11       27.36       25.35      3.97 o 
  -3   0  11       27.00       25.68      2.33 o 
  -2   0  11      157.36      136.91     12.05 o 
  -1   0  11      411.39      366.16      7.96 o 
   0   0  11       51.18       52.70      2.90 o 
   1   0  11      174.80      158.73     11.22 o 
   2   0  11       64.72       59.22      4.57 o 
  -5   1  11       48.43       41.79      5.34 o 
  -4   1  11       61.60       64.67      5.71 o 
  -2   1  11      157.06      161.59      9.06 o 
  -1   1  11       80.50       83.65      5.12 o 
   0   1  11      229.47      225.04      6.82 o 
   1   1  11        1.30        0.60      0.82 o 
  -5   2  11        2.19        1.95      1.98 o 
  -4   2  11      129.44      129.74      8.79 o 
  -3   2  11        1.16        2.89      1.88 o 
  -2   2  11      228.73      251.18     12.00 o 
  -1   2  11       68.58       58.20      5.41 o 
   0   2  11      106.90       89.39      3.89 o 
   1   2  11       47.98       40.11      3.20 o 
  -4   3  11        4.84        9.31      4.01 o 
  -3   3  11       10.29        4.79      2.74 o 
  -2   3  11       71.45       59.41      5.62 o 
  -1   3  11       37.73       34.94      4.25 o 
  -1  -3  12      215.84      229.31      8.07 o 
   0  -2  12       67.79       87.35      5.33 o 
  -4  -1  12      175.90      159.45      7.62 o 
  -3  -1  12        9.10        9.01      1.98 o 
   0  -1  12      107.69       85.70      5.31 o 
  -4   0  12       26.57       26.61      4.57 o 
  -3   0  12       69.11       66.59      5.49 o 
  -2   0  12       18.02       20.64      3.12 o 
  -1   0  12       47.44       43.44      4.22 o 
   0   0  12       29.74       27.16      3.07 o 
  -3   1  12      117.62      112.98      7.04 o 
  -2   1  12       94.37       86.94      6.59 o 
  -1   1  12       38.99       34.45      3.91 o 
                                                 
